# Supplementary material for: Circuits of cancer drivers revealed by convergent misregulation of transcription factor targets across tumor types
Source: Genome Med. 2016 Jan 20;8:6. doi: 10.1186/s13073-015-0260-1 (PMC4719577; doi:10.1186/s13073-015-0260-1)
Supplement: Additional file 2: Table S1. — List of families of driver TFs. (XLS 11 kb) [file 13073_2015_260_MOESM2_ESM.xls]

## Sheet: Sheet1
Supplementary Table 1. List of families of driver TFs
driver TF	family	abbreviation
ATF1	Basic-leucine zipper (bZIP)	bZIP
HLF	Basic-leucine zipper (bZIP)	bZIP
NFE2L2	Basic-leucine zipper (bZIP)	bZIP
ELF1	ETS	ETS
ELF3	ETS	ETS
ELF4	ETS	ETS
FOXA1	Forkhead	Forkhead
FOXA2	Forkhead	Forkhead
FOXP1	Forkhead	Forkhead
AHR	Helix-loop-helix (HLH)	HLH
ARNTL	Helix-loop-helix (HLH)	HLH
CLOCK	Helix-loop-helix (HLH)	HLH
MAX	Helix-loop-helix (HLH)	HLH
MGA	Helix-loop-helix (HLH)	HLH
MYC	Helix-loop-helix (HLH)	HLH
TCF12	Helix-loop-helix (HLH)	HLH
TCF4	Helix-loop-helix (HLH)	HLH
CIC	High mobility group (HMG)	HMG
SOX17	High mobility group (HMG)	HMG
SOX9	High mobility group (HMG)	HMG
TCF7L2	High mobility group (HMG)	HMG
WHSC1	High mobility group (HMG)	HMG
EZH2	Homeodomain	Homeodomain
HNF1A	Homeodomain	Homeodomain
MYB	Homeodomain	Homeodomain
NKX3-1	Homeodomain	Homeodomain
PAX5	Homeodomain	Homeodomain
PRRX1	Homeodomain	Homeodomain
TRERF1	Homeodomain	Homeodomain
ZFHX3	Homeodomain	Homeodomain
NFATC4	IPT/TIG	IPT/TIG
IRF2	Interferon regulatory factor (IRF)	IRF
IRF7	Interferon regulatory factor (IRF)	IRF
SMAD2	MAD	MAD
SMAD4	MAD	MAD
MEF2C	MADs-box	MADs-box
NR2F2	Nuclear hormone receptor (Nucl. Horm. Recep.)	Nucl. Horm. Recep.
NR4A2	Nuclear hormone receptor (Nucl. Horm. Recep.)	Nucl. Horm. Recep.
PGR	Nuclear hormone receptor (Nucl. Horm. Recep.)	Nucl. Horm. Recep.
MGA	p53	p53
NFATC4	p53	p53
RUNX1	p53	p53
TBX3	p53	p53
TP53	p53	p53
TFDP1	Transcription factor E2F/dimerisation partner (TDP)	TDP
TFDP2	Transcription factor E2F/dimerisation partner (TDP)	TDP
BCL11A	Zinc finger - C2H2-type (ZNF-C2H2)	ZNF-C2H2
BNC2	Zinc finger - C2H2-type (ZNF-C2H2)	ZNF-C2H2
CTCF	Zinc finger - C2H2-type (ZNF-C2H2)	ZNF-C2H2
FOXP1	Zinc finger - C2H2-type (ZNF-C2H2)	ZNF-C2H2
KLF4	Zinc finger - C2H2-type (ZNF-C2H2)	ZNF-C2H2
KLF6	Zinc finger - C2H2-type (ZNF-C2H2)	ZNF-C2H2
TRERF1	Zinc finger - C2H2-type (ZNF-C2H2)	ZNF-C2H2
WT1	Zinc finger - C2H2-type (ZNF-C2H2)	ZNF-C2H2
ZFHX3	Zinc finger - C2H2-type (ZNF-C2H2)	ZNF-C2H2
ZNF292	Zinc finger - C2H2-type (ZNF-C2H2)	ZNF-C2H2
ZNF750	Zinc finger - C2H2-type (ZNF-C2H2)	ZNF-C2H2
GATA3	Zinc finger - GATA-type (ZNF-GATA)	ZNF-GATA
CSDA	Other
ELF1	Other
ELF3	Other
ELF4	Other
FOXA1	Other
FOXA2	Other
FOXP1	Other
HNF1A	Other
IRF2	Other
IRF7	Other
PAX5	Other
TFDP1	Other
TFDP2	Other
YBX1	Other
ZFP36L1	Other
ZFP36L2	Other
