# Supplementary material for: Circuits of cancer drivers revealed by convergent misregulation of transcription factor targets across tumor types
Source: Genome Med. 2016 Jan 20;8:6. doi: 10.1186/s13073-015-0260-1 (PMC4719577; doi:10.1186/s13073-015-0260-1)
Supplement: Additional file 3: Table S2. — Relative enrichment of driver TFs domains for somatic mutations across approximately 7,000 tumors. (XLS 79 kb) [file 13073_2015_260_MOESM3_ESM.xls]

## Sheet: Sheet1
Supplementary Table 2. Relative enrichment of driver TFs domains for somatic mutations across ~7000 tumors.
Domain: domain name; TF: driver TF name; domain_length: length of domain; MDMr: fraction of mutations in domain with respect to the entire protein; VDVr: fraction of germline variants in domains with respect to the entire protein; -log(p-value): Fisher's -log(p-value)
domain	TF	domain_length	MDMr	VDVr	-log(p-value)
p53 tumour suppressor family	TP53	22	0.13138	0.000534265	265
p53 tumour suppressor family	TP53	23	0.182867	0.000289394	265
p53 tumour suppressor family	TP53	23	0.207279	0.000267133	265
p53 tumour suppressor family	TP53	13	0.155792	0.000244872	265
p53-like transcription factor, DNA-binding	TP53	191	0.875721	0.0203021	265
p53, DNA-binding domain	TP53	194	0.876609	0.0203021	265
p53/RUNT-type transcription factor, DNA-binding domain	TP53	204	0.881491	0.0207139	265
p53 tumour suppressor family	TP53	27	0.0785619	0.000200349	263.357
p53, tetramerisation domain	TP53	41	0.0408344	0.000356177	119.718
p53, tetramerisation domain	TP53	39	0.0403906	0.000333916	119.378
p53, tetramerisation domain	TP53	41	0.0403906	0.000356177	118.219
p53 tumour suppressor family	TP53	25	0.0372836	0.000256002	113.108
p53 tumour suppressor family	TP53	22	0.0861074	0.017653	67.1942
Transcription factor, fork head	FOXA1	96	0.382353	0.000674177	61.6612
Transcription factor, fork head	FOXA1	95	0.382353	0.000674177	61.6612
Nuclear hormone receptor, ligand-binding	NR4A2	269	0.5	0.00175292	60.5757
Winged helix-turn-helix DNA-binding domain	FOXA1	94	0.367647	0.000663303	59.0075
Nuclear hormone receptor, ligand-binding	NR4A2	263	0.482143	0.00176823	57.7894
Transcription factor, fork head	FOXA1	91	0.352941	0.000663303	56.2239
Zinc finger, NHR/GATA-type	GATA3	58	0.256944	0.00252563	55.0643
Zinc finger, GATA-type	GATA3	54	0.243056	0.00245134	51.7477
Zinc finger, GATA-type	GATA3	51	0.236111	0.00245134	49.9458
Transcription factor, fork head	FOXA2	95	0.333333	0.000508973	41.9357
Transcription factor, fork head	FOXA2	96	0.333333	0.00051635	41.8413
Transcription factor, fork head	FOXA2	91	0.333333	0.000538479	41.5654
Winged helix-turn-helix DNA-binding domain	FOXA2	95	0.352941	0.000877795	40.9936
Zinc finger, GATA-type	GATA3	33	0.166667	0.00126281	37.1641
Nuclear hormone receptor, ligand-binding, core	NR4A2	186	0.321429	0.00148501	36.2368
Paired domain	PAX5	125	0.425	0.00219953	33.9993
Paired domain	PAX5	125	0.425	0.00219953	33.9993
Homeodomain-like	PAX5	123	0.425	0.00219953	33.9993
Paired domain	PAX5	127	0.425	0.00220819	33.9714
Nuclear hormone receptor, ligand-binding, core	NR4A2	159	0.285714	0.00120179	32.7617
Zinc finger, GATA-type	GATA3	25	0.145833	0.00126281	31.7468
Zinc finger C2H2-type/integrase DNA-binding domain	WT1	34	0.19697	0.000697623	27.097
Ets domain	ELF1	84	0.263158	0.000245458	26.9454
Ets domain	ELF1	83	0.263158	0.000245458	26.9454
Ets domain	ELF1	88	0.263158	0.00025613	26.7795
Acute myeloid leukemia 1 protein (AML1)/Runt	RUNX1	23	0.195122	0.00211808	21.619
Winged helix-turn-helix DNA-binding domain	PAX5	62	0.2	0.000190511	21.2446
Homeobox domain	ZFHX3	61	0.0279503	5.14662e-05	20.8611
Homeobox domain	ZFHX3	63	0.0279503	5.38056e-05	20.718
Zinc finger, nuclear hormone receptor-type	NR4A2	69	0.160714	0.000382734	20.5149
Zinc finger, nuclear hormone receptor-type	NR4A2	72	0.160714	0.000398043	20.3752
Zinc finger, nuclear hormone receptor-type	NR4A2	76	0.160714	0.000405698	20.3073
Zinc finger, C2H2	CTCF	28	0.163636	0.00394218	19.6777
SET domain	EZH2	104	0.323944	0.0238061	19.0845
SET domain	EZH2	116	0.323944	0.0238774	19.0571
SET domain	EZH2	122	0.323944	0.0238774	19.0571
Interferon regulatory factor DNA-binding domain	IRF2	109	0.425	0.0187383	18.5363
Interferon regulatory factor DNA-binding domain	IRF2	109	0.425	0.0187383	18.5363
Interferon regulatory factor DNA-binding domain	IRF2	114	0.425	0.0187732	18.5231
Winged helix-turn-helix DNA-binding domain	IRF2	113	0.425	0.0187732	18.5231
Lambda repressor-like, DNA-binding domain	HNF1A	92	0.271186	0.0095436	18.4393
Lambda repressor-like, DNA-binding domain	HNF1A	94	0.271186	0.00956434	18.4246
Zinc finger, NHR/GATA-type	NR4A2	64	0.142857	0.000375079	17.9608
Steroid hormone receptor	PGR	16	0.08	6.55458e-05	15.8836
Homeobox domain	ZFHX3	57	0.0217391	4.91268e-05	15.8246
Winged helix-turn-helix DNA-binding domain	PAX5	66	0.225	0.00201768	15.7624
Zinc finger C2H2-type/integrase DNA-binding domain	CTCF	27	0.136364	0.00394218	15.6525
Zinc finger, GATA-type	GATA3	55	0.0972222	0.00341703	14.8758
Zinc finger, NHR/GATA-type	GATA3	55	0.0972222	0.00341703	14.8758
MAD homology 1, Dwarfin-type	SMAD4	101	0.208054	0.0281871	14.5016
Transcription factor, fork head	FOXA1	18	0.0882353	0.000195729	13.7625
Homeobox domain	ZFHX3	57	0.0217391	0.00011229	13.5982
Zinc finger, GATA-type	GATA3	51	0.0902778	0.00334274	13.5963
Homeobox domain	ZFHX3	61	0.0217391	0.000119308	13.4283
Zinc finger C2H2-type/integrase DNA-binding domain	WT1	28	0.0909091	0.000232541	13.4168
High mobility group box domain	TCF7L2	71	0.2	0.00549759	13.3592
Homeobox domain	ZFHX3	63	0.0217391	0.000123987	13.3201
Zinc finger, nuclear hormone receptor-type	PGR	72	0.186667	0.0102989	13.295
Zinc finger, nuclear hormone receptor-type	PGR	76	0.186667	0.0103071	13.2904
Zinc finger, GATA-type	GATA3	34	0.0763889	0.00207993	12.7826
Orphan nuclear receptor, NURR type	NR4A2	18	0.0892857	0.00011482	12.7317
Interferon regulatory factor DNA-binding domain	IRF2	18	0.125	0.000156879	12.5979
Homeodomain-like	MYB	97	0.192982	0.00625936	12.5435
Zinc finger, C2H2	BCL11A	29	0.0406504	4.10821e-05	12.4323
Homeobox domain	HNF1A	74	0.0847458	0.000142855	12.427
Zinc finger, C2H2	WT1	30	0.0757576	9.7912e-05	12.4252
Steroid hormone receptor	NR4A2	22	0.0892857	0.000137784	12.3956
Zinc finger, C2H2-like	CTCF	23	0.0909091	0.00131406	12.265
Homeodomain-like	ZFHX3	71	0.0217391	0.000180132	12.2576
Homeodomain-like	ZFHX3	54	0.0186335	7.71993e-05	12.2561
Homeobox domain	HNF1A	82	0.0847458	0.000163591	12.1457
MAD homology 1, Dwarfin-type	SMAD4	110	0.214765	0.0397181	12.1444
Homeobox domain	HNF1A	84	0.0847458	0.000165896	12.1166
Homeodomain-like	ZFHX3	78	0.0217391	0.000196507	12.0074
Transcription regulator Myc	MYC	19	0.190476	0.0138018	12.0051
Zinc finger, NHR/GATA-type	PGR	72	0.173333	0.0103071	11.9572
MAD homology, MH1	SMAD4	119	0.214765	0.0409994	11.8528
Myc-type, basic helix-loop-helix (bHLH) domain	MAX	78	0.703704	0.0822511	11.8226
Myc-type, basic helix-loop-helix (bHLH) domain	MAX	80	0.703704	0.0822511	11.8226
MAD homology, MH1	SMAD4	125	0.214765	0.04164	11.7103
Zinc finger, nuclear hormone receptor-type	PGR	16	0.0533333	1.63865e-05	11.7066
Homeobox domain	ZFHX3	57	0.0186335	0.000105272	11.5174
Homeobox domain	ZFHX3	61	0.0186335	0.000109951	11.4126
High mobility group box domain	TCF7L2	82	0.2	0.00897565	11.2801
High mobility group box domain	TCF7L2	83	0.2	0.00908785	11.2267
Homeobox domain	ZFHX3	63	0.0186335	0.000119308	11.2148
MAD homology, MH1	SMAD4	130	0.214765	0.0442024	11.1621
Zinc finger, nuclear hormone receptor-type	PGR	27	0.0533333	3.27729e-05	11.038
Homeodomain-like	HNF1A	96	0.0847458	0.000283405	10.9921
Steroid hormone receptor	PGR	22	0.0666667	0.000204831	10.9692
High mobility group box domain	TCF7L2	68	0.163636	0.00482441	10.7303
Zinc finger, nuclear hormone receptor-type	PGR	68	0.16	0.0102989	10.6664
Zinc finger, C2H2	WT1	21	0.0757576	0.000281497	10.5463
Zinc finger, C2H2	WT1	28	0.0757576	0.000281497	10.5463
Zinc finger, C2H2-like	WT1	23	0.0757576	0.000281497	10.5463
High mobility group box domain	TCF7L2	69	0.163636	0.005161	10.4987
Zinc finger, C2H2	BCL11A	24	0.0325203	2.05411e-05	10.4423
Zinc finger, C2H2	BCL11A	22	0.0325203	2.05411e-05	10.4423
Zinc finger, C2H2-like	BCL11A	24	0.0325203	2.05411e-05	10.4423
Paired domain	PAX5	18	0.075	0	10.415
Homeodomain-like	ZFHX3	73	0.0186335	0.000170774	10.3366
Orphan nuclear receptor, NURR type	NR4A2	23	0.0892857	0.000405698	10.2665
Homeodomain-like	ZFHX3	73	0.0248447	0.000673739	9.98319
Myc-type, basic helix-loop-helix (bHLH) domain	MAX	51	0.555556	0.047619	9.98035
Myc-type, basic helix-loop-helix (bHLH) domain	MAX	52	0.555556	0.047619	9.98035
Zinc finger, C2H2	WT1	25	0.0606061	8.5673e-05	9.89574
Zinc finger, C2H2	WT1	23	0.0606061	8.5673e-05	9.89574
Zinc finger, C2H2-like	WT1	25	0.0606061	8.5673e-05	9.89574
Zinc finger, C2H2	CTCF	22	0.0818182	0.0021025	9.80002
Zinc finger C2H2-type/integrase DNA-binding domain	WT1	31	0.0606061	9.7912e-05	9.71991
Zinc finger, C2H2	KLF6	24	0.1875	0.00148865	9.48162
Homeodomain-like	HNF1A	76	0.0677966	0.000158983	9.47812
Homeobox, conserved site	ZFHX3	24	0.0124224	2.80725e-05	9.24463
CTNNB1 binding, N-teminal	TCF7L2	259	0.363636	0.0712442	9.20617
Myb domain	MYB	52	0.122807	0.00258539	9.19204
Zinc finger, C2H2	CTCF	28	0.0727273	0.00157687	9.10437
Homeodomain-like	MYB	57	0.122807	0.00272146	9.06428
Zinc finger, GATA-type	GATA3	25	0.0486111	0.000965681	9.05177
Myc-type, basic helix-loop-helix (bHLH) domain	TCF4	68	0.0649351	0.000557128	8.92592
Paired domain	PAX5	16	0.125	0.00112575	8.89012
Myb domain	MYB	56	0.140351	0.00517077	8.81239
Zinc finger C2H2-type/integrase DNA-binding domain	CTCF	29	0.0727273	0.00183968	8.78357
Zinc finger, C2H2-like	BCL11A	23	0.0243902	0	8.7078
Homeobox domain	ZFHX3	63	0.0217391	0.000619934	8.66044
Zinc finger C2H2-type/integrase DNA-binding domain	CTCF	32	0.0727273	0.0021025	8.49273
Zinc finger, C2H2	BCL11A	28	0.0325203	0.000112976	8.4871
Zinc finger C2H2-type/integrase DNA-binding domain	BCL11A	28	0.0325203	0.000112976	8.4871
Orphan nuclear receptor, NURR type	NR4A2	21	0.0535714	3.82734e-05	8.38029
Paired domain	PAX5	17	0.075	6.06171e-05	8.33659
PAS domain	AHR	96	0.115385	0.00253732	8.20875
Myc-type, basic helix-loop-helix (bHLH) domain	TCF4	54	0.0519481	0.000256279	8.14952
Myc-type, basic helix-loop-helix (bHLH) domain	TCF4	54	0.0519481	0.00026185	8.11419
SANT/Myb domain	MYB	50	0.105263	0.00204109	8.10361
Myc-type, basic helix-loop-helix (bHLH) domain	TCF12	54	0.106383	0.00128617	8.01882
Myc-type, basic helix-loop-helix (bHLH) domain	TCF12	54	0.106383	0.00128617	8.01882
Interferon regulatory factor, conserved site	IRF2	34	0.2	0.0107375	7.97675
Transcription factor, fork head	FOXA2	18	0.0588235	7.37643e-05	7.84499
Zinc finger, U1-type	ZFHX3	35	0.0124224	7.01812e-05	7.84306
cAMP response element binding (CREB) protein	ATF1	18	0.157895	0.000213763	7.84087
Zinc finger, GATA-type	GATA3	18	0.0347222	0.000297133	7.82148
Zinc finger, C2H2	CTCF	24	0.0818182	0.00446781	7.78304
Zinc finger, C2H2-like	CTCF	24	0.0818182	0.00446781	7.78304
Homeodomain-like	MYB	48	0.122807	0.00449041	7.77568
Zinc finger, C2H2	BCL11A	28	0.0243902	2.05411e-05	7.70861
Zinc finger, C2H2	KLF6	21	0.15625	0.00148865	7.70135
Zinc finger, C2H2-like	KLF6	23	0.15625	0.00148865	7.70135
Transcription factor, fork head	FOXA1	14	0.0441176	5.43691e-05	7.66664
Transcription factor, fork head, conserved site	FOXA1	14	0.0441176	5.43691e-05	7.66664
PAC motif	AHR	42	0.0961538	0.00150469	7.60336
SMAD domain-like	IRF7	227	0.727273	0.178336	7.58391
Orphan nuclear receptor	NR4A2	17	0.0535714	8.42015e-05	7.56817
SANT/Myb domain	MYB	50	0.122807	0.00489863	7.54576
Zinc finger, U1-type	ZFHX3	35	0.015528	0.000254992	7.49288
Homeodomain-like	MYB	55	0.105263	0.00272146	7.48882
Zinc finger, C2H2	CTCF	21	0.0545455	0.000788436	7.47237
Zinc finger, C2H2	CTCF	29	0.0818182	0.00499343	7.45899
Fork-head N-terminal	FOXA2	142	0.294118	0.0530808	7.41201
Zinc finger, C2H2	BCL11A	21	0.0243902	3.08116e-05	7.40798
Zinc finger, C2H2	BCL11A	23	0.0243902	3.08116e-05	7.40798
Zinc finger C2H2-type/integrase DNA-binding domain	BCL11A	22	0.0243902	3.08116e-05	7.40798
Zinc finger, C2H2-like	BCL11A	23	0.0243902	3.08116e-05	7.40798
Steroid hormone receptor	NR4A2	17	0.0535714	0.000107166	7.29716
Zinc finger C2H2-type/integrase DNA-binding domain	KLF6	30	0.15625	0.00223297	7.14431
Homeobox domain	ZFHX3	57	0.0186335	0.000615255	7.136
Homeobox domain	ZFHX3	61	0.0186335	0.000615255	7.136
Homeodomain-like	ZFHX3	67	0.0186335	0.000652685	6.98846
Myc-type, basic helix-loop-helix (bHLH) domain	TCF4	54	0.0519481	0.000540414	6.90804
Myc-type, basic helix-loop-helix (bHLH) domain	TCF4	60	0.0519481	0.000545985	6.89081
Zinc finger, C2H2	ZFHX3	22	0.0124224	0.000131005	6.82797
Zinc finger, C2H2-like	ZFHX3	24	0.0124224	0.000133344	6.79877
Zinc finger, C2H2-like	CTCF	23	0.0545455	0.00131406	6.75203
Transcription factor, fork head, conserved site	FOXA1	7	0.0441176	0.000163107	6.50544
Zinc finger, GATA-type	GATA3	18	0.0416667	0.00163423	6.40487
Transcription factor, fork head	FOXA2	18	0.0588235	0.000258175	6.3781
Zinc finger, nuclear hormone receptor-type	NR4A2	9	0.0357143	7.65468e-06	6.26696
Myc-type, basic helix-loop-helix (bHLH) domain	MAX	52	0.407407	0.047619	6.1666
Zinc finger, C2H2	CTCF	22	0.0454545	0.000788436	6.0769
Zinc finger, C2H2	WT1	23	0.0454545	0.000257019	5.99822
Zinc finger, C2H2-like	WT1	25	0.0454545	0.000257019	5.99822
Orphan nuclear receptor, NURR type	NR4A2	18	0.0714286	0.00132426	5.94684
Transcription factor, fork head	FOXP1	18	0.0961538	0.00182593	5.93166
Zinc finger, C2H2	BCL11A	28	0.0243902	0.000143787	5.88091
Zinc finger, C2H2	BCL11A	21	0.0162602	0	5.80164
Ets domain	ELF1	19	0.0526316	4.26883e-05	5.74498
Zinc finger, C2H2	ZFHX3	30	0.00931677	6.78418e-05	5.68573
Acute myeloid leukemia 1 protein (AML1)/Runt	RUNX1	22	0.0853659	0.00608949	5.68335
Coactivator CBP, pKID	ATF1	40	0.157895	0.00126613	5.67988
p53 transactivation domain	TP53	24	0.00310697	0.00021148	5.64366
Zinc finger, nuclear hormone receptor-type	NR2F2	16	0.151515	0.00180505	5.62085
Homeobox domain	NKX3-1	57	0.571429	0.134446	5.47477
Homeobox domain	NKX3-1	63	0.571429	0.134974	5.4567
Homeobox domain	NKX3-1	61	0.571429	0.135149	5.45069
Zinc finger C2H2-type/integrase DNA-binding domain	KLF6	32	0.15625	0.00632676	5.42824
Homeodomain-like	NKX3-1	66	0.571429	0.136204	5.41483
Coactivator CBP, pKID	ATF1	60	0.157895	0.00174299	5.27494
Basic-leucine zipper domain	HLF	54	0.37037	0.0622172	5.2581
Homeodomain-like	NKX3-1	72	0.571429	0.143585	5.17229
Interferon regulatory factor DNA-binding domain	IRF2	14	0.05	6.97241e-05	5.1495
Basic-leucine zipper domain	HLF	65	0.37037	0.0644796	5.13233
Transcription factor, fork head	FOXA2	14	0.0392157	6.63878e-05	5.11867
Transcription factor, fork head, conserved site	FOXA2	14	0.0392157	6.63878e-05	5.11867
Transcription factor, fork head	FOXA1	18	0.0294118	4.34953e-05	5.09403
PAS fold-3	AHR	83	0.0769231	0.0023308	5.08488
Basic-leucine zipper domain	HLF	64	0.37037	0.0656109	5.07114
Zinc finger, C2H2	KLF4	30	0.259259	0.026335	5.04428
Zinc finger C2H2-type/integrase DNA-binding domain	BCL11A	27	0.0162602	2.05411e-05	5.02421
Steroid hormone receptor	NR4A2	16	0.0357143	6.88921e-05	5.00468
Zinc finger, C2H2	CTCF	21	0.0454545	0.00183968	4.9656
Zinc finger, C2H2	CTCF	28	0.0454545	0.00183968	4.9656
Zinc finger, C2H2-like	CTCF	23	0.0454545	0.00183968	4.9656
Orphan nuclear receptor	NR4A2	21	0.0357143	7.65468e-05	4.92562
PAS domain	AHR	67	0.0769231	0.00259633	4.90731
Zinc finger, C2H2-like	ZFHX3	25	0.00931677	0.000128666	4.89818
PAS domain	AHR	71	0.0769231	0.00262583	4.8887
Interferon regulatory factor DNA-binding domain	IRF7	20	0.0909091	0.000230161	4.88334
Ets domain	ELF1	19	0.0526316	0.000133401	4.85383
cAMP response element binding (CREB) protein	ATF1	17	0.105263	0.000263093	4.85086
Zinc finger, C2H2	KLF6	23	0.125	0.00372162	4.83619
Homeodomain, metazoa	NKX3-1	12	0.142857	0.00210896	4.72223
Zinc finger, C2H2-like	KLF6	25	0.125	0.00446595	4.58374
Zinc finger, C2H2-like	ZFHX3	24	0.00931677	0.000173114	4.52791
Acute myeloid leukemia 1 protein (AML1)/Runt	RUNX1	22	0.0853659	0.0100609	4.44696
Transcription factor, MADS-box	MEF2C	55	0.163265	0.0218182	4.40215
Zinc finger, C2H2	KLF6	30	0.125	0.00521027	4.36528
Zinc finger, C2H2	ZFHX3	23	0.00931677	0.000198847	4.35444
PWWP domain	WHSC1	65	0.0689655	0.00685273	4.35419
Zinc finger, C2H2	KLF4	23	0.222222	0.0226774	4.34253
Zinc finger, C2H2-like	ZFHX3	25	0.00931677	0.000203525	4.32531
Zinc finger C2H2-type/integrase DNA-binding domain	CTCF	28	0.0636364	0.00762155	4.31323
Transcription factor, MADS-box	MEF2C	50	0.122449	0.00969697	4.31187
Zinc finger, C2H2	WT1	30	0.0454545	0.00101584	4.30993
Zinc finger, nuclear hormone receptor-type	NR4A2	27	0.0357143	0.000168403	4.30569
Zinc finger, C2H2-like	KLF4	25	0.222222	0.0241405	4.20681
PAS fold	AHR	113	0.0769231	0.00404201	4.17955
Orphan nuclear receptor	NR4A2	16	0.0357143	0.000199022	4.16958
Zinc finger C2H2-type/integrase DNA-binding domain	BCL11A	22	0.0162602	8.21642e-05	4.1513
Zinc finger, C2H2-like	BCL11A	23	0.0162602	8.21642e-05	4.1513
PAS domain	AHR	71	0.0576923	0.00162271	4.00629
Zinc finger, C2H2	ZFHX3	31	0.00621118	4.67875e-05	3.88881
Orphan nuclear receptor, NURR type	NR4A2	17	0.0357143	0.000283223	3.87857
Myc-type, basic helix-loop-helix (bHLH) domain	MYC	83	0.119048	0.0271853	3.79241
Zinc finger, C2H2	BCL11A	23	0.0162602	0.000143787	3.72749
Zinc finger C2H2-type/integrase DNA-binding domain	KLF4	32	0.185185	0.0182882	3.72279
Orphan nuclear receptor, NURR type	NR4A2	18	0.0357143	0.000375079	3.64431
Zinc finger, C2H2-like	ZFHX3	25	0.00621118	6.55024e-05	3.61566
Nuclear hormone receptor, ligand-binding, core	PGR	182	0.293333	0.13441	3.59633
SANT/Myb domain	MYB	49	0.0526316	0.00190502	3.56494
Myb domain	MYB	51	0.0526316	0.00190502	3.56494
Zinc finger, U1-type	ZFHX3	35	0.00621118	7.25206e-05	3.53217
Zinc finger, C2H2	ZFHX3	32	0.00621118	7.25206e-05	3.53217
PAS domain	AHR	62	0.0576923	0.00244881	3.49871
Zinc finger, C2H2	ZFHX3	30	0.00621118	7.71993e-05	3.48072
Myc-type, basic helix-loop-helix (bHLH) domain	MYC	74	0.107143	0.0246759	3.42964
Zinc finger, U1-type	ZFHX3	35	0.00621118	8.65568e-05	3.38628
PWWP domain	WHSC1	66	0.0689655	0.0105906	3.38623
Paired domain	PAX5	18	0.05	0.000788022	3.3096
Steroid hormone receptor	NR2F2	18	0.121212	0.00722022	3.30337
Zinc finger, C2H2	CTCF	21	0.0454545	0.00525624	3.266
Zinc finger, C2H2	CTCF	28	0.0454545	0.00525624	3.266
Zinc finger, C2H2-like	CTCF	23	0.0454545	0.00525624	3.266
SMAD/FHA domain	IRF7	197	0.5	0.177761	3.24577
Zinc finger, C2H2	CTCF	24	0.0545455	0.00840999	3.24472
Zinc finger, C2H2-like	CTCF	24	0.0545455	0.00840999	3.24472
High mobility group box domain	WHSC1	50	0.045977	0.00411164	3.20621
High mobility group box domain	WHSC1	50	0.045977	0.00411164	3.20621
Zinc finger, C2H2	CTCF	22	0.0454545	0.00551905	3.18298
Myc-type, basic helix-loop-helix (bHLH) domain	MYC	53	0.0714286	0.0112923	3.16887
Myc-type, basic helix-loop-helix (bHLH) domain	MYC	53	0.0714286	0.0112923	3.16887
Nuclear hormone receptor, ligand-binding, core	PGR	165	0.28	0.134312	3.16753
Interferon regulatory factor DNA-binding domain	IRF2	23	0.075	0.00437519	3.12539
High mobility group box domain	WHSC1	50	0.045977	0.00436083	3.11799
Myc-type, basic helix-loop-helix (bHLH) domain	MYC	53	0.0714286	0.0117106	3.09638
Ets domain	ELF1	19	0.0263158	1.60081e-05	3.09115
Ets domain	ELF1	16	0.0263158	1.60081e-05	3.09115
Steroid hormone receptor	NR4A2	11	0.0178571	7.65468e-06	3.06713
Orphan nuclear receptor	NR4A2	16	0.0178571	7.65468e-06	3.06713
SANT/Myb domain	EZH2	49	0.056338	0.00584462	3.03712
THRAP3/BCLAF1 family	BCLAF1	683	0.743316	0.634781	2.98064
Transcription factor, MADS-box	MEF2C	21	0.102041	0.0133333	2.90839
Ets domain	ELF1	14	0.0263158	3.20162e-05	2.84824
Transcription factor, MADS-box	MEF2C	88	0.244898	0.089697	2.77371
Zinc finger, C2H2-like	CTCF	24	0.0454545	0.00709593	2.75537
Sox developmental protein N-terminal	SOX9	74	0.0816327	0.0104798	2.7429
High mobility group box domain	WHSC1	71	0.045977	0.00560678	2.7424
Zinc finger C2H2-type/integrase DNA-binding domain	KLF4	22	0.148148	0.0182882	2.71973
Progesterone receptor	PGR	18	0.0266667	0.000917642	2.63971
Interferon regulatory factor, conserved site	IRF7	33	0.0909091	0.00323321	2.63371
Zinc finger, nuclear hormone receptor-type	PGR	17	0.0133333	2.45797e-05	2.61009
SANT/Myb domain	TRERF1	49	0.0185185	0.000647486	2.60439
Orphan nuclear receptor, NURR type	NR4A2	21	0.0357143	0.0013013	2.59676
Transcription factor, fork head, conserved site	FOXA2	7	0.0196078	4.42586e-05	2.58013
Zinc finger, C2H2	CTCF	19	0.0363636	0.00473062	2.53469
Zinc finger, C2H2-like	CTCF	21	0.0363636	0.00473062	2.53469
Zinc finger, C2H2	CTCF	29	0.0454545	0.00814717	2.52181
Zinc finger C2H2-type/integrase DNA-binding domain	CTCF	28	0.0454545	0.00814717	2.52181
Paired domain	PAX5	19	0.025	7.79362e-05	2.46125
Zinc finger C2H2-type/integrase DNA-binding domain	CTCF	19	0.0363636	0.00499343	2.46111
Steroid hormone receptor	PGR	17	0.0133333	4.09661e-05	2.43426
Orphan nuclear receptor	NR4A2	22	0.0178571	6.12375e-05	2.41456
Hepatocyte nuclear factor 1, beta isoform, C-terminal	HNF1A	260	0.355932	0.201789	2.36653
Homeodomain-like	TRERF1	49	0.0185185	0.000913121	2.32327
SANT domain	TRERF1	52	0.0185185	0.000913121	2.32327
PWWP domain	WHSC1	110	0.0804598	0.0234239	2.31856
Transcription factor COUP	NR2F2	14	0.0909091	0.00722022	2.31271
cAMP response element binding (CREB) protein	ATF1	12	0.0526316	0.000263093	2.27597
Zinc finger, nuclear hormone receptor-type	NR4A2	17	0.0178571	9.18562e-05	2.25522
Zinc finger, nuclear hormone receptor-type	NR4A2	16	0.0178571	9.95109e-05	2.22313
Progesterone receptor	PGR	17	0.0133333	7.37391e-05	2.21293
Zinc finger, C2H2	CTCF	28	0.0272727	0.00289093	2.20293
Zinc finger C2H2-type/integrase DNA-binding domain	CTCF	29	0.0272727	0.00289093	2.20293
SANT/Myb domain	MYB	44	0.0350877	0.00190502	2.18595
Homeodomain-like	MYB	48	0.0350877	0.00190502	2.18595
Zinc finger, RING/FYVE/PHD-type	WHSC1	61	0.0574713	0.0133317	2.161
Nuclear hormone receptor, ligand-binding	PGR	27	0.0533333	0.0102333	2.12296
Transcription factor, MADS-box	MEF2C	61	0.204082	0.0824242	2.0828
Transcription factor, MADS-box	MEF2C	60	0.204082	0.0824242	2.0828
Steroid hormone receptor	NR4A2	18	0.0178571	0.000145439	2.06878
Orphan nuclear receptor	NR4A2	18	0.0178571	0.000145439	2.06878
Orphan nuclear receptor	NR4A2	21	0.0178571	0.000145439	2.06878
Interferon regulatory factor-3	IRF7	178	0.409091	0.177405	2.03077
Zinc finger, FYVE/PHD-type	WHSC1	67	0.0574713	0.014453	2.02266
Zinc finger, nuclear hormone receptor-type	NR2F2	69	0.272727	0.108303	2.01816
Zinc finger, nuclear hormone receptor-type	NR2F2	72	0.272727	0.108303	2.01816
Zinc finger, C2H2-like	ZFHX3	25	0.00310559	3.04118e-05	1.97936
cAMP response element binding (CREB) protein	ATF1	23	0.0526316	0.000542629	1.97603
Progesterone receptor	PGR	23	0.0133333	0.000139285	1.95871
Zinc finger C2H2-type/integrase DNA-binding domain	ZFHX3	29	0.00310559	3.27512e-05	1.94956
Acute myeloid leukemia 1 protein (AML1)/Runt	RUNX1	20	0.0243902	0.00158856	1.93952
Orphan nuclear receptor, NURR type	NR4A2	17	0.0178571	0.000206676	1.92338
Zinc finger, C2H2	ZFHX3	30	0.00310559	3.743e-05	1.89553
Zinc finger, nuclear hormone receptor-type	NR2F2	76	0.272727	0.115523	1.85515
Basic-leucine zipper domain	ATF1	57	0.368421	0.146017	1.84801
Basic-leucine zipper domain	ATF1	58	0.368421	0.146017	1.84801
Zinc finger, C2H2	KLF4	23	0.0740741	0.00585223	1.83037
Zinc finger, C2H2	BCL11A	21	0.00813008	0.000112976	1.82286
Zinc finger, C2H2-like	BCL11A	23	0.00813008	0.000112976	1.82286
Zinc finger, NHR/GATA-type	NR2F2	81	0.272727	0.117329	1.81656
Zinc finger, C2H2	ZFHX3	24	0.00310559	4.67875e-05	1.80441
Zinc finger, C2H2-like	ZFHX3	26	0.00310559	4.67875e-05	1.80441
Orphan nuclear receptor, NURR type	NR4A2	21	0.0178571	0.000275569	1.80316
Zinc finger, C2H2	ZFHX3	23	0.00310559	5.14662e-05	1.76522
Zinc finger, C2H2-like	ZFHX3	25	0.00310559	5.38056e-05	1.7469
Zinc finger, RING/FYVE/PHD-type	WHSC1	76	0.045977	0.0112136	1.74203
Zinc finger C2H2-type/integrase DNA-binding domain	ZFHX3	23	0.00310559	6.08237e-05	1.69624
Zinc finger, U1-type	ZFHX3	35	0.00310559	6.31631e-05	1.68061
Zinc finger, C2H2	ZFHX3	25	0.00310559	6.31631e-05	1.68061
Zinc finger, C2H2	ZFHX3	23	0.00310559	6.31631e-05	1.68061
Zinc finger, C2H2-like	ZFHX3	25	0.00310559	6.31631e-05	1.68061
Zinc finger, nuclear hormone receptor-type	NR2F2	27	0.121212	0.0288809	1.67391
Runx, C-terminal domain	RUNX1	95	0.0731707	0.0262113	1.63536
Zinc finger, C2H2	ZFHX3	21	0.00310559	7.48599e-05	1.61006
Leucine zipper, Myc	MYC	32	0.0595238	0.0188206	1.59312
Zinc finger, C2H2	ZFHX3	23	0.00310559	7.95387e-05	1.58483
Zinc finger, C2H2-like	ZFHX3	23	0.00310559	7.95387e-05	1.58483
Transcription regulator Wos2-domain	MYB	48	0.0526316	0.011158	1.5627
Zinc finger, U1-type	ZFHX3	35	0.0124224	0.00349268	1.56131
Zinc finger, C2H2-like	ZFHX3	25	0.00310559	8.42174e-05	1.56102
Transcription regulator Myc	MYC	16	0.0238095	0.00250941	1.55433
Zinc finger, C2H2	ZFHX3	22	0.00310559	8.65568e-05	1.5496
Hepatocyte nuclear factor 1, N-terminal	HNF1A	176	0.372881	0.253892	1.53781
Homeodomain, metazoa	NKX3-1	11	0.047619	0.00123023	1.53672
Zinc finger, U1-type	ZFHX3	35	0.0124224	0.00356286	1.53426
Zinc finger, C2H2-like	ZFHX3	24	0.00310559	9.59143e-05	1.50679
Zinc finger, C2H2	ZFHX3	29	0.00310559	0.000100593	1.48691
Zinc finger, C2H2-like	ZFHX3	24	0.00310559	0.000100593	1.48691
Zinc finger, C2H2	CTCF	21	0.0181818	0.00236531	1.43812
Zinc finger, C2H2-like	CTCF	23	0.0181818	0.00236531	1.43812
Zinc finger, C2H2	KLF4	30	0.0740741	0.0102414	1.43545
Zinc finger, C2H2-like	KLF4	25	0.0740741	0.0102414	1.43545
Zinc finger, C2H2	ZFHX3	22	0.00310559	0.000114629	1.43236
Catenin binding domain	TCF7L2	60	0.0545455	0.0131269	1.43118
Transcription factor COUP	NR2F2	13	0.0606061	0.00722022	1.39894
Transcription factor, MADS-box	MEF2C	16	0.0408163	0.00484848	1.39819
Zinc finger, RING/FYVE/PHD-type	WHSC1	59	0.0229885	0.00348866	1.39013
CXC domain	EZH2	103	0.183099	0.108411	1.3865
Acute myeloid leukemia 1 protein (AML1)/Runt	RUNX1	15	0.0243902	0.00370665	1.35514
Basic-leucine zipper domain	ATF1	52	0.315789	0.145951	1.31957
Transcription regulator Myc	MYC	16	0.0357143	0.00920117	1.2954
Basic-leucine zipper domain	NFE2L2	16	0.0181818	0.00228311	1.29516
Zinc finger, nuclear hormone receptor-type	NR2F2	9	0.030303	0	1.25012
Zinc finger, nuclear hormone receptor-type	NR2F2	9	0.030303	0	1.25012
Zinc finger, C2H2	KLF6	23	0.125	0.0465203	1.20628
Interferon regulatory factor DNA-binding domain	IRF7	14	0.0454545	0.00311265	1.17787
SMAD domain, Dwarfin-type	SMAD2	194	0.705882	0.592334	1.13344
SMAD domain-like	SMAD2	202	0.705882	0.594077	1.11378
Zinc finger, PHD-type	WHSC1	41	0.0229885	0.0051084	1.11142
Zinc finger, PHD-type, conserved site	WHSC1	39	0.0229885	0.0051084	1.11142
Zinc finger, PHD-finger	WHSC1	42	0.0229885	0.0051084	1.11142
ELM2 domain	TRERF1	56	0.037037	0.0149254	1.10003
Zinc finger, PHD-finger	WHSC1	45	0.0229885	0.00523299	1.09416
Acute myeloid leukemia 1 protein (AML1)/Runt	RUNX1	15	0.0121951	0.000794281	1.0843
Zinc finger, C2H2-like	ZFHX3	25	0.00931677	0.00352543	0.971928
Transcription factor, fork head, conserved site	FOXP1	7	0.0192308	0.00182593	0.930774
Interferon regulatory factor DNA-binding domain	IRF2	20	0.025	0.00345134	0.886987
Forkhead box protein, C-terminal	FOXA1	65	0.161765	0.112337	0.862617
Zinc finger, C2H2	ZFHX3	22	0.00310559	0.000509983	0.817979
Zinc finger, C2H2-like	ZFHX3	24	0.00310559	0.000509983	0.817979
Zinc finger, RING-type	WHSC1	47	0.0229885	0.00809868	0.792405
Zinc finger, RING-type	WHSC1	46	0.0229885	0.00809868	0.792405
Steroid hormone receptor	NR2F2	22	0.0606061	0.0198556	0.78955
Zinc finger, PHD-type	WHSC1	48	0.0229885	0.00822327	0.782319
WD repeat binding protein EZH2	EZH2	30	0.0140845	0.00249465	0.778963
Zinc finger, nuclear hormone receptor-type	PGR	9	0.0266667	0.0101842	0.749404
Transcription regulator Myc	MYC	17	0.0119048	0.00209118	0.727477
Zinc finger, RING-type	WHSC1	41	0.0114943	0.0024919	0.692861
Zinc finger, PHD-type	WHSC1	43	0.0114943	0.0024919	0.692861
Zinc finger, PHD-type, conserved site	WHSC1	41	0.0114943	0.0024919	0.692861
Transcription factor, MADS-box	MEF2C	22	0.0204082	0.00363636	0.685255
Zinc finger, PHD-finger	WHSC1	47	0.0114943	0.0026165	0.674887
MAD homology, MH1	SMAD2	61	0.0784314	0.0452962	0.652321
Basic-leucine zipper domain	NFE2L2	64	0.0363636	0.021309	0.637933
Steroid hormone receptor	NR2F2	11	0.030303	0.00722022	0.59864
Progesterone receptor	PGR	17	0.0133333	0.0038672	0.5976
Zinc finger, FYVE/PHD-type	WHSC1	53	0.0114943	0.00323947	0.597035
AWS domain	WHSC1	51	0.0229885	0.011089	0.593075
AWS domain	WHSC1	52	0.0229885	0.011089	0.593075
Basic leucine zipper domain, Maf-type	NFE2L2	90	0.0454545	0.0304414	0.578404
Basic-leucine zipper domain	NFE2L2	65	0.0363636	0.0228311	0.576709
Transcription factor, Skn-1-like, DNA-binding domain	NFE2L2	68	0.0363636	0.0235921	0.548487
Myc-type, basic helix-loop-helix (bHLH) domain	TCF12	54	0.106383	0.0767027	0.534672
Myc-type, basic helix-loop-helix (bHLH) domain	TCF12	60	0.106383	0.0768196	0.533058
Myc-type, basic helix-loop-helix (bHLH) domain	TCF12	69	0.106383	0.0774043	0.525064
High mobility group box domain	WHSC1	70	0.045977	0.0327685	0.492954
Transcription regulator Myc	MYC	14	0.0119048	0.00501882	0.440858
Acute myeloid leukemia 1 protein (AML1)/Runt	RUNX1	22	0.0121951	0.00529521	0.439151
Zinc finger, C2H2	BCL11A	22	0.0325203	0.0249779	0.432474
Zinc finger, C2H2	BCL11A	24	0.0325203	0.0249779	0.432474
Zinc finger, C2H2-like	BCL11A	24	0.0325203	0.0249779	0.432474
Nuclear hormone receptor, ligand-binding	PGR	252	0.413333	0.389588	0.422519
Zinc finger, C2H2	CTCF	29	0.00909091	0.00420499	0.414982
Zinc finger C2H2-type/integrase DNA-binding domain	CTCF	34	0.00909091	0.00420499	0.414982
Zinc finger, PHD-type	WHSC1	44	0.0114943	0.00573137	0.399671
Transcription factor, fork head	FOXP1	18	0.0192308	0.00973828	0.384342
Runx, central domain	RUNX1	54	0.182927	0.169447	0.377358
Transcription factor COUP	NR2F2	14	0.030303	0.0162455	0.354675
Transcription factor COUP	NR2F2	17	0.030303	0.0180505	0.324386
Transcription factor COUP	NR2F2	15	0.030303	0.0198556	0.297599
MAD homology 1, Dwarfin-type	SMAD2	131	0.0980392	0.0905923	0.29516
Homeodomain, metazoa	NKX3-1	10	0.142857	0.126889	0.292917
MAD homology, MH1	SMAD2	182	0.156863	0.149826	0.291102
MAD homology 1, Dwarfin-type	SMAD2	139	0.0980392	0.0923345	0.281243
Homeobox, conserved site	NKX3-1	24	0.142857	0.13058	0.275885
Basic-leucine zipper domain	ATF1	15	0.157895	0.145474	0.27045
Nuclear hormone receptor, ligand-binding	PGR	240	0.386667	0.389449	0.249332
Zinc finger, FYVE/PHD-type	WHSC1	68	0.0114943	0.00959382	0.243791
Acute myeloid leukemia 1 protein (AML1)/Runt	RUNX1	453	1	0.993381	0.233931
Runt-related transcription factor RUNX	RUNX1	453	1	0.993381	0.233931
Acute myeloid leukemia 1 protein (AML1)/Runt	RUNX1	18	0.0121951	0.0113847	0.212248
Post-SET domain	WHSC1	17	0.0114943	0.0118365	0.189126
Post-SET domain	WHSC1	17	0.0114943	0.0118365	0.189126
Transcription factor, fork head	FOXP1	81	0.192308	0.208764	0.175107
Transcription factor, fork head	FOXP1	74	0.192308	0.208764	0.175107
MAD homology, MH1	SMAD2	50	0.0196078	0.0209059	0.171977
Transcription factor, fork head	FOXP1	82	0.192308	0.212416	0.160709
Winged helix-turn-helix DNA-binding domain	FOXP1	88	0.192308	0.213634	0.156132
Transcription factor COUP	NR2F2	16	0.0606061	0.0740072	0.145398
Nuclear hormone receptor, ligand-binding	NR2F2	232	0.636364	0.67148	0.135567
MAD homology, MH1	SMAD2	167	0.0980392	0.120209	0.125961
C-myb, C-terminal	MYB	166	0.105263	0.127636	0.124291
cAMP response element binding (CREB) protein	ATF1	21	0.105263	0.14554	0.104227
Nuclear hormone receptor, ligand-binding, core	NR2F2	189	0.515152	0.570397	0.102588
Transcription factor, Skn-1-like, DNA-binding domain	NFE2L2	74	0.0454545	0.0601218	0.0998617
Nuclear hormone receptor, ligand-binding	NR2F2	256	0.636364	0.696751	0.0843492
Nuclear factor erythroid 2-related factor 2	NFE2L2	605	1	0.998478	0.0698548
SMAD domain-like	SMAD4	234	0.610738	0.650224	0.0686832
Holliday junction regulator protein family C-terminal	MEF2C	61	0.122449	0.169697	0.0671138
Zinc finger, C2H2-like	TRERF1	23	0.0185185	0.0376206	0.0376765
Zinc finger, C2H2	TRERF1	28	0.0185185	0.0376704	0.0375008
SMAD domain, Dwarfin-type	SMAD4	230	0.597315	0.650865	0.0372948
Zinc finger, C2H2	TRERF1	23	0.00925926	0.0238241	0.0333919
Zinc finger, C2H2	TRERF1	30	0.00925926	0.0239238	0.033012
Zinc finger, C2H2-like	TRERF1	25	0.00925926	0.0239238	0.033012
SET domain	WHSC1	107	0.126437	0.180787	0.0304718
SET domain	WHSC1	118	0.126437	0.181037	0.030123
SET domain	WHSC1	124	0.126437	0.181161	0.0299499
Zinc finger, C2H2	ZFHX3	22	0.0124224	0.0231762	0.0262216
Zinc finger, C2H2-like	ZFHX3	24	0.0124224	0.0231762	0.0262216
Zinc finger, C2H2	ZFHX3	31	0.0124224	0.0231949	0.0261126
SMAD domain, Dwarfin-type	SMAD2	176	0.470588	0.576655	0.0240915
SMAD domain, Dwarfin-type	SMAD2	172	0.470588	0.576655	0.0240915
Transcription regulator Myc	MYC	437	0.988095	0.995818	0.0228799
SMAD/FHA domain	SMAD2	242	0.607843	0.710801	0.0209438
Winged helix-turn-helix DNA-binding domain	ELF1	133	0.289474	0.416494	0.0165499
Progesterone receptor	PGR	564	0.346667	0.461959	0.00713466
Nuclear hormone receptor, ligand-binding, core	NR2F2	161	0.333333	0.541516	0.00254923
ELM2 domain	TRERF1	92	0.0833333	0.16476	0.00202377
SMAD domain, Dwarfin-type	SMAD4	213	0.530201	0.638693	0.00161333
cAMP-dependent transcription factor ATF1	ATF1	263	1	0.999852	0.00122104
SMAD domain, Dwarfin-type	SMAD4	210	0.52349	0.638053	0.00104638
Transcription factor Elf, N-terminal	ELF1	111	0.210526	0.426067	0.000648009
Zinc finger, C2H2	WT1	30	0.227273	0.394169	0.000577558
PWWP domain	WHSC1	88	0.103448	0.240593	0.000154261
p53-like transcription factor, DNA-binding	RUNX1	127	0.402439	0.590945	9.69686e-05
Runt domain	RUNX1	129	0.402439	0.59121	9.5201e-05
Runt domain	RUNX1	134	0.402439	0.592534	8.68011e-05
SMAD/FHA domain	SMAD4	258	0.651007	0.785394	4.99993e-05
Zinc finger, C2H2	KLF6	30	0.125	0.411239	3.94715e-05
Zinc finger, C2H2-like	KLF6	25	0.125	0.411239	3.94715e-05
Transcription factor, fork head	FOXP1	14	0.0192308	0.185636	1.1612e-05
Transcription factor SOX-9	SOX9	508	0.979592	0.999885	8.97642e-06
Hepatocyte nuclear factor 1, dimerisation domain	HNF1A	31	0.0508475	0.24379	5.94777e-06
Transcription regulator Myc, N-terminal	MYC	345	0.857143	0.964868	5.54949e-06
Zinc finger C2H2-type/integrase DNA-binding domain	KLF6	26	0.09375	0.420543	3.5272e-06
Interferon regulatory factor DNA-binding domain	IRF7	116	0.181818	0.609916	2.85592e-06
Interferon regulatory factor DNA-binding domain	IRF7	116	0.181818	0.609916	2.85592e-06
Interferon regulatory factor DNA-binding domain	IRF7	121	0.181818	0.609937	2.85318e-06
Zinc finger, C2H2-like	WT1	25	0.136364	0.393839	4.47489e-07
Wilm's tumour protein, N-terminal	WT1	321	0.318182	0.60386	3.22704e-07
Winged helix-turn-helix DNA-binding domain	IRF7	115	0.136364	0.609959	2.63823e-07
PWWP domain	WHSC1	63	0.045977	0.234114	1.35812e-07
PWWP domain	WHSC1	63	0.045977	0.234737	1.27855e-07
Zinc finger, C2H2	WT1	23	0.106061	0.371552	9.81602e-08
Zinc finger C2H2-type/integrase DNA-binding domain	WT1	31	0.121212	0.394537	8.53917e-08
Myc-type, basic helix-loop-helix (bHLH) domain	AHR	42	0.0384615	0.304774	6.466e-08
Myc-type, basic helix-loop-helix (bHLH) domain	AHR	42	0.0384615	0.304774	6.466e-08
Myc-type, basic helix-loop-helix (bHLH) domain	AHR	42	0.0384615	0.304774	6.466e-08
Myc-type, basic helix-loop-helix (bHLH) domain	AHR	54	0.0384615	0.30501	6.36088e-08
Myc-type, basic helix-loop-helix (bHLH) domain	AHR	55	0.0384615	0.30501	6.36088e-08
Interferon regulatory factor-1/2	IRF2	334	0.95	0.999808	3.86939e-08
p53/RUNT-type transcription factor, DNA-binding domain	RUNX1	138	0.402439	0.719884	3.31332e-10
cAMP response element binding (CREB) protein	ATF1	16	0.0526316	0.780482	3.11033e-11
Paired-box protein 2 C-terminal	PAX5	109	0.325	0.988102	2.8164e-11
Zinc finger C2H2-type/integrase DNA-binding domain	CTCF	19	0.0181818	0.720105	2.82707e-12
Zinc finger, C2H2-like	CTCF	23	0.0181818	0.720368	1.83844e-12
Zinc finger, C2H2	CTCF	28	0.0181818	0.720631	1.42431e-12
Zinc finger, C2H2	ZFHX3	23	0	5.84843e-05	0
Zinc finger, C2H2	ZFHX3	22	0	5.84843e-05	0
Zinc finger, C2H2	ZFHX3	22	0	6.78418e-05	0
Zinc finger, C2H2	ZFHX3	23	0	5.38056e-05	0
Zinc finger, C2H2	ZFHX3	21	0	9.82537e-05	0
Zinc finger, C2H2	ZFHX3	23	0	0.000100593	0
Homeodomain-like	ZFHX3	69	0.0248447	0.2671	0
Homeodomain-like	ZFHX3	69	0.0248447	0.267091	0
Zinc finger, C2H2-like	ZFHX3	20	0	0.000956803	0
Zinc finger, C2H2-like	ZFHX3	24	0	5.84843e-05	0
Zinc finger, C2H2-like	ZFHX3	24	0	7.95387e-05	0
Zinc finger, C2H2-like	ZFHX3	25	0	5.61449e-05	0
Zinc finger, C2H2-like	ZFHX3	21	0	2.33937e-05	0
Zinc finger, C2H2-like	ZFHX3	23	0	0.000100593	0
Zinc finger, C2H2-like	ZFHX3	21	0	0.000177792	0
Homeobox, conserved site	ZFHX3	24	0	6.08237e-05	0
Cold-shock protein, DNA-binding	YBX1	68	0	0.27618	0
Cold-shock protein, DNA-binding	YBX1	16	0	0.0222463	0
Cold-shock protein, DNA-binding	YBX1	10	0	0.0808464	0
Cold-shock protein, DNA-binding	YBX1	19	0	0.0222463	0
Cold shock protein	YBX1	69	0	0.27618	0
Nucleic acid-binding, OB-fold	YBX1	67	0	0.275095	0
Nucleic acid-binding, OB-fold	YBX1	73	0	0.313619	0
Cold-shock conserved site	YBX1	20	0	0.0927835	0
Wilm's tumour protein	WT1	17	0	7.3434e-05	0
Wilm's tumour protein	WT1	17	0	4.8956e-05	0
Wilm's tumour protein	WT1	15	0	0.000146868	0
Wilm's tumour protein	WT1	15	0	0.203804	0
Zinc finger, C2H2	TRERF1	21	0	0.35786	0
Zinc finger, C2H2	TRERF1	21	0	0.0373217	0
Zinc finger, C2H2	TRERF1	28	0	0.357943	0
Zinc finger, C2H2-like	TRERF1	23	0	0.357877	0
p53 tumour suppressor family	TP53	393	0.999556	1	0
Transcription factor TCF/LEF	TCF7L2	618	1	1	0
Transcription factor 7-like 2	TCF7L2	618	1	1	0
High mobility group box domain	SOX9	81	0.142857	0.966871	0
High mobility group box domain	SOX9	69	0.122449	0.965566	0
High mobility group box domain	SOX9	69	0.122449	0.965566	0
High mobility group box domain	SOX9	71	0.122449	0.96572	0
High mobility group box domain	SOX9	91	0.163265	0.97263	0
Dwarfin	SMAD4	552	1	1	0
Dwarfin	SMAD2	467	1	1	0
Acute myeloid leukemia 1 protein (AML1)/Runt	RUNX1	20	0	0.567382	0
Acute myeloid leukemia 1 protein (AML1)/Runt	RUNX1	20	0	0.00158856	0
Progesterone receptor	PGR	15	0	5.73526e-05	0
Progesterone receptor	PGR	17	0	0.000368695	0
Progesterone receptor	PGR	20	0	0.00187625	0
Progesterone receptor	PGR	20	0	0.000155671	0
Zinc finger, nuclear hormone receptor-type	PGR	9	0	0	0
Zinc finger, nuclear hormone receptor-type	NR4A2	9	0	0.000145439	0
Orphan nuclear receptor	NR4A2	18	0	6.12375e-05	0
Orphan nuclear receptor	NR4A2	14	0	1.53094e-05	0
Orphan nuclear receptor	NR4A2	15	0	5.35828e-05	0
Orphan nuclear receptor	NR4A2	16	0	0.000160748	0
Orphan nuclear receptor, NURR type	NR4A2	21	0	8.42015e-05	0
Orphan nuclear receptor, NURR type	NR4A2	18	0	6.88921e-05	0
Orphan nuclear receptor, NURR type	NR4A2	16	0	0.000137784	0
Zinc finger, nuclear hormone receptor-type	NR2F2	17	0	0.0288809	0
Steroid hormone receptor	NR2F2	17	0	0.00361011	0
Steroid hormone receptor	NR2F2	16	0	0.0126354	0
Transcription factor COUP	NR2F2	13	0	0.0216606	0
Transcription factor COUP	NR2F2	19	0	0.435018	0
Transcription factor COUP	NR2F2	12	0	0.00722022	0
Transcription regulator Myc	MYC	10	0	0.00334588	0
Zinc finger, C2H2	KLF4	21	0	0	0
Zinc finger, C2H2	KLF4	24	0	0	0
Zinc finger C2H2-type/integrase DNA-binding domain	KLF4	30	0	0	0
Zinc finger, C2H2-like	KLF4	23	0	0	0
Interferon regulatory factor DNA-binding domain	IRF7	18	0	0.026463	0
Interferon regulatory factor DNA-binding domain	IRF7	23	0	0.000411002	0
Hepatocyte nuclear factor 1, alpha isoform C-terminal	HNF1A	89	0.118644	0.543909	0
Hepatic leukemia factor	HLF	295	1	1	0
Transcription factor, GATA-1/2/3	GATA3	443	0.986111	1	0
Transcription factor GATA-3	GATA3	443	0.986111	1	0
Zinc finger, C2H2-like	FOXP1	26	0	0.0152161	0
Forkhead box protein, C-terminal	FOXA2	74	0.215686	0.873937	0
Fork-head N-terminal	FOXA1	153	0.308824	0.883009	0
SANT/Myb domain	EZH2	92	0.084507	0.742195	0
Ets domain	ELF1	9	0	1.60081e-05	0
Zinc finger, C2H2	CTCF	22	0	0.00262812	0
Zinc finger, C2H2-like	CTCF	24	0	0.00367937	0
Bcl-2-associated transcription factor 1	BCLAF1	920	1	1	0
