# Supplementary material for: Circuits of cancer drivers revealed by convergent misregulation of transcription factor targets across tumor types
Source: Genome Med. 2016 Jan 20;8:6. doi: 10.1186/s13073-015-0260-1 (PMC4719577; doi:10.1186/s13073-015-0260-1)
Supplement: Additional file 4: Table S6. — List of significant targets detected across 15 TCGA cohorts (XLS 466 kb) [file 13073_2015_260_MOESM4_ESM.xls]

## Sheet: Sheet1
Supplementary Table 6. List of significant targets detected across 15 TCGA cohorts
Tumor type: tumor type acronym; TF: driver TF name; target: target gene name; -log10(p-value): Mann-Whitney -log(p-value); log2(FC): log2(fold-change)
Tumor type	TF	target	-log10(p-value)	log2(FC)
BLCA	AHR	CYP1A1	1.37249	-3.72044
BLCA	AHR	UGT1A6	1.86959	-8.63637
BLCA	AHR	DOC2A	1.62961	-3.11613
BLCA	AHR	ACADSB	1.72988	-1.6177
BLCA	AHR	MST1	1.62062	-2.36899
BLCA	AHR	LENG8	1.43956	-1.04214
BLCA	AHR	FOSB	1.48998	-2.21369
BLCA	AHR	VEGFA	1.72988	-1.75895
BLCA	AHR	ABCB6	1.70217	-2.0822
BLCA	AHR	RAB33A	1.56758	1.9707
BLCA	AHR	SPINT2	1.4046	-1.11256
BLCA	AHR	LCOR	1.64754	-1.51056
BLCA	AHR	NR3C1	1.84338	1.76828
BLCA	AHR	REL	1.56758	-1.80003
HNSC	AHR	EID1	2.12452	1.15057
HNSC	AHR	NEK8	2.25543	-1.03631
HNSC	AHR	PPP2R2B	1.98848	-2.6287
HNSC	AHR	FGF9	1.93216	-2.42003
HNSC	AHR	GADD45G	1.63956	-1.1837
HNSC	AHR	ACCN2	1.81277	1.83379
HNSC	AHR	HOXC4	1.63257	-1.50447
HNSC	AHR	MAF	1.72488	-1.04226
UCEC	AHR	CAMK2N2	2.04851	1.3711
UCEC	AHR	FGF9	1.59307	-1.5908
UCEC	AHR	ACCN1	1.30351	-1.59074
UCEC	AHR	ZIC2	3.8619	4.25375
UCEC	AHR	EYA3	2.13614	1.0552
UCEC	AHR	PRDM13	1.81731	2.20761
HNSC	BCL11A	C18orf1	1.534	-1.59624
HNSC	BCL11A	NEAT1	1.8245	1.34347
HNSC	BCL11A	HIST1H4B	2.45324	1.66299
HNSC	BCL11A	HIST1H4E	1.71537	1.36896
HNSC	BCL11A	SNHG3	1.94259	1.13193
HNSC	BCL11A	A2ML1	1.36769	2.14569
HNSC	BCL11A	ASCL1	1.36378	2.1423
HNSC	BCL11A	C10orf99	1.6119	1.45296
HNSC	BCL11A	CD70	1.57977	-1.67775
HNSC	BCL11A	COL1A2	1.54227	-1.64823
HNSC	BCL11A	EHF	1.34742	1.25339
HNSC	BCL11A	FGFBP1	1.33648	1.7145
HNSC	BCL11A	GPR110	1.79356	1.82195
HNSC	BCL11A	GRHL3	1.41985	1.16923
HNSC	BCL11A	KRT14	1.35583	1.57411
HNSC	BCL11A	KRT31	2.43324	1.25125
HNSC	BCL11A	LYPD3	1.40492	1.15122
HNSC	BCL11A	NCAM1	1.64988	-1.54855
HNSC	BCL11A	NNMT	2.22446	-2.37953
HNSC	BCL11A	PRUNE2	1.55856	-1.68227
HNSC	BCL11A	PYGL	1.48922	1.29081
HNSC	BCL11A	TNFRSF17	1.35604	1.19341
BLCA	BCLAF1	HIST1H2BC	1.69621	-1.72424
BLCA	BCLAF1	SBSN	1.66693	-5.17059
KIRC	BCLAF1	ACTB	1.34782	-1.26538
KIRC	BCLAF1	ZFP36L1	1.31554	-1.27349
KIRC	BCLAF1	PHF19	1.33162	-1.21349
KIRC	BCLAF1	HIST2H2BE	1.31244	-1.41768
KIRC	BCLAF1	DDAH2	1.33971	-1.34897
KIRC	BCLAF1	TRMT2A	1.30755	-1.04657
KIRC	BCLAF1	ZCCHC7	1.33971	1.08206
UCEC	BCLAF1	HIST1H4I	1.4823	1.19473
UCEC	BCLAF1	HIST1H2AL	1.36952	1.00937
UCEC	BCLAF1	HIST1H2AG	1.83439	1.25921
UCEC	BCLAF1	KIF2C	2.13804	1.02519
UCEC	BCLAF1	LOC648691	1.3182	-1.68268
UCEC	BCLAF1	CALML3	1.49497	-2.71701
UCEC	BCLAF1	CEACAM21	1.30313	-1.48723
UCEC	BCLAF1	KRTDAP	1.60741	-2.13139
UCEC	BCLAF1	PROM2	1.71139	-1.03156
UCEC	BCLAF1	TNFRSF17	1.56674	1.7564
BLCA	BRCA1	VDAC3	1.70077	1.05551
BLCA	BRCA1	TTC18	1.39348	2.05794
BLCA	BRCA1	TERC	1.42986	2.05468
BLCA	BRCA1	C16orf73	1.64884	3.01036
BRCA	BRCA1	TNFRSF9	1.72278	1.37554
GBM	BRCA1	TTC18	1.31801	2.03439
GBM	BRCA1	FANK1	1.79823	1.71235
OV	BRCA1	TERC	2.8861	2.19887
OV	BRCA1	SNORA65	1.36588	1.37459
OV	BRCA1	CCL22	2.45782	1.47561
OV	BRCA1	EBI3	1.67766	1.06386
OV	BRCA1	IRF8	2.11575	1.6553
OV	BRCA1	KRT13	1.64921	-1.70016
LAML	CEBPA	PRDM16	1.39008	-4.49828
LAML	CEBPA	GPR153	1.31981	-1.49003
LAML	CEBPA	ITGA11	1.54762	-2.59872
LAML	CEBPA	GYPC	1.33689	1.20643
LAML	CEBPA	NR0B2	1.45721	1.78869
LAML	CEBPA	HOXB7	1.44979	-3.65751
LAML	CEBPA	UBE2E2	1.33689	1.00434
LAML	CEBPA	TRIB1	1.4049	-1.42792
BLCA	CTCF	PLEKHG5	1.36587	1.06366
BLCA	CTCF	LINGO1	1.39018	-1.1609
BLCA	CTCF	CCL27	1.71442	3.75425
BLCA	CTCF	JUB	1.51559	1.76169
BLCA	CTCF	NCRNA00169	1.39018	1.00165
BLCA	CTCF	GAA	1.59397	-1.33716
BLCA	CTCF	RHOC	1.64754	1.09064
BLCA	CTCF	MAPT	1.50325	-1.99299
BLCA	CTCF	MAP3K5	1.50948	-1.22604
BLCA	CTCF	POLR2J4	1.51559	1.3044
BLCA	CTCF	CLTB	1.51559	1.49775
BLCA	CTCF	MAML2	1.46464	-1.56486
BLCA	CTCF	UBE2L6	1.87242	1.53732
BLCA	CTCF	C17orf96	1.52956	-1.40177
BLCA	CTCF	HOXA5	1.81461	-2.19888
BLCA	CTCF	PPP1R3B	1.4969	1.13326
BLCA	CTCF	C14orf167	1.48998	-1.0569
BLCA	CTCF	PCDH17	1.54145	-1.50508
BLCA	CTCF	LY6G5C	1.32798	-1.51122
BLCA	CTCF	POLR2J3	1.59397	2.62681
BLCA	CTCF	HERC5	1.40781	3.02131
BLCA	CTCF	HOXC10	1.67226	5.13631
BLCA	CTCF	ASF1B	1.67472	-1.13109
BLCA	CTCF	FRG1B	1.90093	-1.44454
BLCA	CTCF	EDN1	1.83383	2.98618
BLCA	CTCF	FNDC5	1.39018	-1.71591
BLCA	CTCF	FLJ37307	1.46604	-2.64165
BLCA	CTCF	RND3	1.51559	1.59328
BLCA	CTCF	KCNK5	1.81461	-3.04053
BLCA	CTCF	GALNT14	1.70217	-4.03633
BLCA	CTCF	IFI6	1.93131	3.69816
BLCA	CTCF	CCDC85A	1.46464	-1.68536
BLCA	CTCF	PSMB9	1.4046	1.75236
BLCA	CTCF	AFAP1L2	1.34183	1.705
BLCA	CTCF	CSTA	1.31252	4.26053
BLCA	CTCF	ESM1	1.37581	-1.89816
BLCA	CTCF	GJB3	1.41474	1.39102
BLCA	CTCF	HECW2	1.48998	-1.11377
BLCA	CTCF	IFI27	1.64258	2.39297
BLCA	CTCF	IL1A	1.70217	3.93631
BLCA	CTCF	IL1B	1.87242	4.44816
BLCA	CTCF	IL1F9	1.51801	10.6174
BLCA	CTCF	ISM2	1.78618	-3.78355
BLCA	CTCF	PARP14	1.34633	1.93029
BLCA	CTCF	PTPRS	1.7861	-3.00525
BLCA	CTCF	RNASE7	1.36607	4.99601
BLCA	CTCF	SGPP2	1.70217	2.2484
BRCA	CTCF	ESPN	3.88467	1.20975
BRCA	CTCF	SCNN1G	2.55358	-2.27829
BRCA	CTCF	ABCA3	2.18043	1.04904
BRCA	CTCF	KCNH1	1.73367	1.64152
BRCA	CTCF	NXPH3	1.71334	1.41871
BRCA	CTCF	ELOVL2	1.51703	2.07141
BRCA	CTCF	PRAME	2.76555	-2.96494
BRCA	CTCF	MAPT	2.1411	1.10597
BRCA	CTCF	ATP6V1G2	2.73637	1.4233
BRCA	CTCF	FLJ40852	3.8166	1.11562
BRCA	CTCF	FLJ42289	4.57002	1.24089
BRCA	CTCF	LGR6	1.79746	1.19321
BRCA	CTCF	RLTPR	2.15031	-1.79755
BRCA	CTCF	ARTN	2.86116	1.30441
BRCA	CTCF	NETO2	1.71853	-1.24914
BRCA	CTCF	LOC440356	1.7283	1.30819
BRCA	CTCF	PCOTH	1.86874	1.05004
BRCA	CTCF	KCNH4	2.45798	-1.81886
BRCA	CTCF	CES3	2.60841	-1.59556
BRCA	CTCF	DHRS2	1.43522	3.17477
BRCA	CTCF	C6orf81	1.87339	1.1957
BRCA	CTCF	TCAM1P	1.77741	-1.34543
BRCA	CTCF	MYO1H	1.67215	-1.00934
BRCA	CTCF	GPR156	2.20412	-1.34056
BRCA	CTCF	PCDHGA12	1.59642	-1.6477
BRCA	CTCF	ADAMTS8	4.64829	2.05652
BRCA	CTCF	DNAH7	4.0526	1.45103
BRCA	CTCF	SLC16A11	2.06216	1.5683
BRCA	CTCF	CLUL1	3.17535	1.69672
BRCA	CTCF	C6orf218	1.80366	1.63625
BRCA	CTCF	FIBCD1	1.55612	1.55556
BRCA	CTCF	PPM1J	2.44208	1.13478
BRCA	CTCF	LY6G5C	5.87865	1.78282
BRCA	CTCF	HOXC10	1.73979	-2.94412
BRCA	CTCF	FAM83D	2.49227	-1.16017
BRCA	CTCF	CCBE1	1.88655	1.57331
BRCA	CTCF	IGSF22	2.25716	1.30759
BRCA	CTCF	GOLT1A	1.45455	-1.07159
BRCA	CTCF	LRRC4C	2.5686	1.66477
BRCA	CTCF	LRRC46	3.61871	1.17566
BRCA	CTCF	FDXACB1	6.60161	1.12377
BRCA	CTCF	FANK1	2.83927	1.31994
BRCA	CTCF	CCDC151	2.8645	2.0729
BRCA	CTCF	SPTBN4	1.39002	1.10108
BRCA	CTCF	UNC5CL	1.97226	1.00927
BRCA	CTCF	FAM65C	2.7241	1.26573
BRCA	CTCF	PCDHAC1	1.93406	-1.007
BRCA	CTCF	KCNJ6	1.88262	-1.46521
BRCA	CTCF	PTGER1	1.72208	-1.811
BRCA	CTCF	QRFP	1.41313	-1.02564
BRCA	CTCF	GLIPR1L1	1.92181	1.33836
BRCA	CTCF	A2ML1	1.88246	-1.5564
BRCA	CTCF	C10orf116	2.59449	1.37203
BRCA	CTCF	CITED1	1.34132	1.69135
BRCA	CTCF	CTSL2	2.57207	-1.18906
BRCA	CTCF	DCLK1	1.36812	1.14889
BRCA	CTCF	DEGS2	3.43394	1.40364
BRCA	CTCF	DOK7	3.39072	1.94771
BRCA	CTCF	GPR126	2.77132	-1.34958
BRCA	CTCF	GSC	2.19926	1.521
BRCA	CTCF	HIST1H2BE	1.85184	-1.11166
BRCA	CTCF	HIST1H2BG	1.42638	-1.03854
BRCA	CTCF	IGFL1	1.65005	1.30535
BRCA	CTCF	IKZF3	1.42758	-1.53348
BRCA	CTCF	MOGAT2	1.49019	1.88839
BRCA	CTCF	RAB38	1.815	1.0177
BRCA	CTCF	RHCG	2.34085	-2.44008
BRCA	CTCF	SCN8A	2.98789	-1.06301
BRCA	CTCF	SERHL2	2.11007	1.2613
BRCA	CTCF	SERPINA1	1.82788	1.38264
BRCA	CTCF	SERPINA11	3.55297	2.81343
BRCA	CTCF	SERPINA3	3.22496	1.38779
BRCA	CTCF	SLC27A2	3.79949	1.78499
BRCA	CTCF	SULT1A2	1.94143	1.15225
BRCA	CTCF	TNFSF14	1.42094	-1.0481
COADREAD	CTCF	PRDM16	1.60987	2.00421
COADREAD	CTCF	TP73	3.06901	2.28494
COADREAD	CTCF	ESPN	1.61583	-1.89946
COADREAD	CTCF	PER3	3.40819	1.35653
COADREAD	CTCF	CFTR	2.58986	-1.80824
COADREAD	CTCF	IGF2	2.62691	-1.19653
COADREAD	CTCF	ABCA3	2.91535	2.74017
COADREAD	CTCF	CCL13	1.46245	1.51793
COADREAD	CTCF	GPRIN2	2.30831	-1.24842
COADREAD	CTCF	CXCL17	1.78885	2.14395
COADREAD	CTCF	ABCA17P	1.75699	4.1911
COADREAD	CTCF	CTSW	1.66185	1.66554
COADREAD	CTCF	FITM2	2.74002	-1.03552
COADREAD	CTCF	ENPP3	1.82461	-3.44119
COADREAD	CTCF	PRICKLE4	1.88881	1.02378
COADREAD	CTCF	LOC441046	3.15636	-2.65175
COADREAD	CTCF	ZNF843	1.415	-2.07535
COADREAD	CTCF	ALCAM	1.55935	1.12188
COADREAD	CTCF	KIAA0895	1.54841	1.10146
COADREAD	CTCF	WBSCR26	2.1216	-1.30749
COADREAD	CTCF	CD8A	1.56517	1.23402
COADREAD	CTCF	PTPRU	2.88632	2.11632
COADREAD	CTCF	NHLRC1	1.68431	-2.0367
COADREAD	CTCF	PCP4	1.80373	-3.39487
COADREAD	CTCF	C19orf51	2.0595	1.7964
COADREAD	CTCF	C9orf139	1.40876	1.02787
COADREAD	CTCF	ALOXE3	1.56718	1.31195
COADREAD	CTCF	NETO2	1.58271	1.34918
COADREAD	CTCF	PLXNB3	1.50755	1.68024
COADREAD	CTCF	USP2	2.45663	-2.76985
COADREAD	CTCF	HOXC5	2.21126	4.60829
COADREAD	CTCF	TBX10	1.98495	-1.18765
COADREAD	CTCF	RCOR2	1.571	1.03996
COADREAD	CTCF	CTXN1	2.21348	1.92343
COADREAD	CTCF	GGT7	3.6527	-2.19423
COADREAD	CTCF	ADAMTS8	1.99836	-1.44463
COADREAD	CTCF	KLHL3	2.06635	-1.27821
COADREAD	CTCF	OLFML3	1.87809	-1.11358
COADREAD	CTCF	FIBCD1	1.67216	2.3262
COADREAD	CTCF	TBX1	1.3009	1.04479
COADREAD	CTCF	FLJ35776	2.47677	-1.08714
COADREAD	CTCF	CA4	1.61351	-3.65865
COADREAD	CTCF	BCAS1	1.67061	-1.13446
COADREAD	CTCF	HOXC10	1.79285	2.29617
COADREAD	CTCF	EDAR	1.84701	-2.33492
COADREAD	CTCF	EXD1	1.50426	1.39029
COADREAD	CTCF	FAM66C	1.80588	-2.10281
COADREAD	CTCF	EDN1	3.31973	-1.51625
COADREAD	CTCF	IGSF22	1.82799	-2.46744
COADREAD	CTCF	LRRC4C	1.55268	1.83591
COADREAD	CTCF	SCARNA16	1.89176	-1.96221
COADREAD	CTCF	NRP1	2.24938	1.09961
COADREAD	CTCF	DKK1	1.5981	-3.43094
COADREAD	CTCF	RPRM	1.48505	-3.04078
COADREAD	CTCF	ASPG	1.51685	-1.57203
COADREAD	CTCF	HPN	1.63387	-1.87556
COADREAD	CTCF	KCNK5	2.66381	-1.03138
COADREAD	CTCF	CEACAM5	4.42669	-2.81478
COADREAD	CTCF	FXYD7	1.58781	1.53892
COADREAD	CTCF	LCN15	1.78043	-2.31719
COADREAD	CTCF	BCL2	1.77036	1.04206
COADREAD	CTCF	CRB2	2.05265	-1.00838
COADREAD	CTCF	CBLN2	2.67287	-1.96258
COADREAD	CTCF	PTGER1	2.71056	-2.18465
COADREAD	CTCF	LOC100190940	1.33125	-2.87755
COADREAD	CTCF	ALDH1A2	1.36914	-1.45406
COADREAD	CTCF	C10orf116	1.99163	-1.05484
COADREAD	CTCF	C13orf18	1.97011	-2.13017
COADREAD	CTCF	CACNG4	1.57904	-3.073
COADREAD	CTCF	CAPS	1.95155	-1.10137
COADREAD	CTCF	CCL3	1.95065	1.24437
COADREAD	CTCF	CCL4	1.84565	1.24767
COADREAD	CTCF	CCL5	1.5278	1.41276
COADREAD	CTCF	CD22	1.58271	1.192
COADREAD	CTCF	CD7	1.6904	1.03078
COADREAD	CTCF	CD80	1.73965	1.00619
COADREAD	CTCF	CIITA	2.7255	2.27075
COADREAD	CTCF	CITED1	1.3318	1.47185
COADREAD	CTCF	CKM	2.09224	-3.13171
COADREAD	CTCF	CXCR4	2.0254	1.02067
COADREAD	CTCF	ELN	2.50421	-1.95759
COADREAD	CTCF	FAM13A	1.83418	-1.02239
COADREAD	CTCF	GPR126	1.98492	1.48754
COADREAD	CTCF	GPR153	1.68838	-1.00873
COADREAD	CTCF	GPR55	2.21353	-1.29294
COADREAD	CTCF	HIST1H3F	1.30441	1.32466
COADREAD	CTCF	HLA-DQA1	1.40012	1.01814
COADREAD	CTCF	HMSD	1.85337	2.69862
COADREAD	CTCF	HOXC6	3.63492	4.87603
COADREAD	CTCF	HSPB6	1.58271	-1.38519
COADREAD	CTCF	IDO1	1.67407	3.00197
COADREAD	CTCF	IKZF3	2.35914	1.441
COADREAD	CTCF	IL2RG	2.14268	-1.06216
COADREAD	CTCF	IL33	1.72349	-1.07589
COADREAD	CTCF	IL4I1	2.11474	1.06677
COADREAD	CTCF	ISM2	1.57283	-3.7296
COADREAD	CTCF	KRT17	1.51325	-1.08063
COADREAD	CTCF	KRT75	1.98629	-3.59869
COADREAD	CTCF	LGALS7B	1.53065	-1.84347
COADREAD	CTCF	LYZ	1.47359	1.04162
COADREAD	CTCF	MOGAT2	2.99146	-1.63512
COADREAD	CTCF	NKG7	1.51897	1.69924
COADREAD	CTCF	NR0B2	2.50244	-3.26508
COADREAD	CTCF	PARP14	1.50185	1.1938
COADREAD	CTCF	PCYT1B	2.11129	-2.14614
COADREAD	CTCF	PIGZ	3.14753	-1.96783
COADREAD	CTCF	PLA2G4F	2.46582	-2.32655
COADREAD	CTCF	PMEPA1	1.43649	-1.23307
COADREAD	CTCF	PROC	3.86571	-2.71503
COADREAD	CTCF	RHCG	3.23961	-5.41419
COADREAD	CTCF	SDR42E1	3.13352	-2.485
COADREAD	CTCF	SERPINA10	1.7853	-2.7529
COADREAD	CTCF	SERPINA6	2.59255	-5.35863
COADREAD	CTCF	SHD	2.46423	-1.57833
COADREAD	CTCF	SLC22A17	1.79916	-1.09887
COADREAD	CTCF	SLC39A5	3.10741	-2.77091
COADREAD	CTCF	SOX8	2.14976	3.71345
COADREAD	CTCF	ST6GALNAC2	1.64202	2.07085
COADREAD	CTCF	ST8SIA2	1.40672	-2.10423
COADREAD	CTCF	SYN1	1.89233	-1.56268
COADREAD	CTCF	TBX21	2.00528	2.04909
COADREAD	CTCF	TRIM72	1.73921	5.17758
HNSC	CTCF	FAM131C	2.82223	-1.13426
HNSC	CTCF	SRCIN1	1.41497	-1.02147
HNSC	CTCF	ABCA17P	1.54422	-1.36616
HNSC	CTCF	DDX11L2	1.85323	-2.72606
HNSC	CTCF	C11orf9	1.81387	-1.39963
HNSC	CTCF	TTC9B	1.94957	1.19075
HNSC	CTCF	C1QL4	2.56972	-2.24907
HNSC	CTCF	SRRM3	1.52176	-1.56122
HNSC	CTCF	C7orf31	3.07501	-1.20457
HNSC	CTCF	TRIM46	1.97855	-1.2141
HNSC	CTCF	LMO1	2.22974	-1.77397
HNSC	CTCF	MGAT5B	1.45191	-1.62758
HNSC	CTCF	PDE4A	2.6031	-1.01162
HNSC	CTCF	C6orf208	2.46468	-1.60281
HNSC	CTCF	ANKRD6	2.0946	-2.16542
HNSC	CTCF	LOC400752	1.52517	-1.1446
HNSC	CTCF	GRIN3B	1.43676	-1.95684
HNSC	CTCF	GGT7	1.781	-1.56806
HNSC	CTCF	IL6	1.39193	-2.11156
HNSC	CTCF	ANG	1.6176	-1.16065
HNSC	CTCF	PCDH10	2.70197	-2.52391
HNSC	CTCF	SLC16A11	1.54875	-1.04031
HNSC	CTCF	C6orf218	1.56827	1.64367
HNSC	CTCF	B4GALNT1	1.53693	-1.19032
HNSC	CTCF	CCDC114	2.19023	-1.58985
HNSC	CTCF	WNT11	1.77085	-1.13146
HNSC	CTCF	SYT8	1.47098	1.9131
HNSC	CTCF	DAND5	3.03926	-2.04367
HNSC	CTCF	LOC113230	1.7466	-1.07785
HNSC	CTCF	GDF15	1.51784	1.84655
HNSC	CTCF	GRIN2A	1.64122	-1.27447
HNSC	CTCF	CDK3	1.60139	-1.1068
HNSC	CTCF	CEACAM1	1.48249	1.15976
HNSC	CTCF	KCNN4	1.40675	1.10555
HNSC	CTCF	UNC5CL	1.3188	-1.42428
HNSC	CTCF	MATN4	1.86239	-2.05752
HNSC	CTCF	SPEF2	1.60296	-1.18541
HNSC	CTCF	CLDN1	2.23648	-2.28489
HNSC	CTCF	ACAN	1.36978	-1.889
HNSC	CTCF	BMP6	1.32582	-1.25028
HNSC	CTCF	C10orf116	2.50256	1.33206
HNSC	CTCF	C1orf63	1.59735	-1.06913
HNSC	CTCF	CACNG4	2.61114	-5.60118
HNSC	CTCF	CHRNB1	1.59255	-1.34872
HNSC	CTCF	CLDN9	1.88421	-2.13281
HNSC	CTCF	EGLN3	1.4713	-2.35138
HNSC	CTCF	KRT7	2.16609	-2.27565
HNSC	CTCF	MYO16	1.43899	-1.38067
HNSC	CTCF	NOS3	1.35515	1.19923
HNSC	CTCF	RHCG	2.25865	-3.50172
HNSC	CTCF	RNASE7	1.42474	1.0619
HNSC	CTCF	SERPINA11	1.72629	-1.55858
HNSC	CTCF	SERPIND1	1.70761	1.32455
HNSC	CTCF	TDRD1	1.33142	1.56099
HNSC	CTCF	ZNF365	1.50612	1.12349
KIRC	CTCF	TAS1R1	1.37585	-2.69647
KIRC	CTCF	SLC25A33	1.42231	1.21831
KIRC	CTCF	FBXO2	1.73845	-2.32174
KIRC	CTCF	FHAD1	1.50087	-1.34979
KIRC	CTCF	FBLIM1	1.48862	-1.32856
KIRC	CTCF	CLCNKA	1.87207	-3.63891
KIRC	CTCF	CLCNKB	1.30078	-2.26001
KIRC	CTCF	ARHGEF19	1.73845	-1.38502
KIRC	CTCF	IGF2	1.39865	-2.34506
KIRC	CTCF	H19	1.61385	-2.26412
KIRC	CTCF	AHCY	1.83379	1.01918
KIRC	CTCF	LTBP4	1.62671	-1.84022
KIRC	CTCF	ACBD4	1.39865	1.18301
KIRC	CTCF	C1S	1.88259	-2.82403
KIRC	CTCF	CCDC19	1.56618	-1.87652
KIRC	CTCF	CATSPERG	1.60745	1.12588
KIRC	CTCF	FITM2	1.74516	1.06494
KIRC	CTCF	RIPK3	1.74516	-1.10421
KIRC	CTCF	DEF6	1.31204	-1.01948
KIRC	CTCF	COL1A1	1.56304	-2.25695
KIRC	CTCF	KHK	1.91081	1.73367
KIRC	CTCF	OXTR	1.93214	-2.2963
KIRC	CTCF	VPS37D	1.50087	1.09075
KIRC	CTCF	SRRM3	1.33481	-1.43921
KIRC	CTCF	MAPT	1.88259	1.6536
KIRC	CTCF	C7orf10	1.53177	1.15516
KIRC	CTCF	ATP6V1G2	1.79939	1.45577
KIRC	CTCF	CD8A	1.34054	-1.47368
KIRC	CTCF	BMP1	1.8749	-1.4078
KIRC	CTCF	PTPRU	1.41045	-1.38572
KIRC	CTCF	DTX4	1.84765	-1.83035
KIRC	CTCF	STYK1	1.60106	-1.95307
KIRC	CTCF	SORCS2	1.56304	-3.37606
KIRC	CTCF	TRIM46	1.53177	-1.49426
KIRC	CTCF	SPOCD1	1.60106	-2.24653
KIRC	CTCF	C9orf44	1.51323	-2.94706
KIRC	CTCF	LGR6	1.63963	-2.09346
KIRC	CTCF	IGSF9	1.32346	2.25932
KIRC	CTCF	MLLT11	1.79256	-1.09689
KIRC	CTCF	C1orf183	1.70513	1.13362
KIRC	CTCF	LOC100268168	1.44622	1.18741
KIRC	CTCF	ARTN	1.67219	-1.93478
KIRC	CTCF	USP2	1.75189	2.90335
KIRC	CTCF	TGM2	1.74516	-1.32369
KIRC	CTCF	HOXC5	1.79939	-1.26895
KIRC	CTCF	RCOR2	1.48259	-1.98511
KIRC	CTCF	CTXN1	1.65261	-2.24494
KIRC	CTCF	PCK2	1.44022	1.13301
KIRC	CTCF	DHRS4L1	1.30638	1.18957
KIRC	CTCF	DHRS4	1.70513	1.03389
KIRC	CTCF	C14orf167	1.87557	1.07153
KIRC	CTCF	RGS4	1.50702	-1.5894
KIRC	CTCF	SNAI2	1.36941	-1.04626
KIRC	CTCF	COL12A1	1.86158	-2.08892
KIRC	CTCF	OLFML3	1.59468	-1.21447
KIRC	CTCF	PERP	1.66564	-1.49656
KIRC	CTCF	L2HGDH	1.61385	1.10124
KIRC	CTCF	KAZALD1	1.48862	-1.74765
KIRC	CTCF	CLUL1	1.38107	2.05127
KIRC	CTCF	ZNF280B	1.35204	-1.39145
KIRC	CTCF	SNAI1	1.71176	-1.78487
KIRC	CTCF	GRAMD1C	1.97522	1.52849
KIRC	CTCF	LOC399959	1.91081	-2.43042
KIRC	CTCF	TPD52L1	1.59468	-1.86331
KIRC	CTCF	LRRC4C	1.35204	-2.3386
KIRC	CTCF	ABCC3	1.67874	-1.12638
KIRC	CTCF	HOXB7	1.86857	-1.40169
KIRC	CTCF	DKK1	1.30074	-1.45882
KIRC	CTCF	ENOSF1	1.77215	1.03784
KIRC	CTCF	ZNF114	1.61385	-2.20847
KIRC	CTCF	LEPREL2	1.35204	-1.3731
KIRC	CTCF	KCNN4	1.42231	-1.4043
KIRC	CTCF	PCDHAC1	1.55676	1.47234
KIRC	CTCF	ALOX5AP	1.62671	-1.35303
KIRC	CTCF	AOC3	1.75863	-1.91556
KIRC	CTCF	C16orf74	1.60745	-2.6518
KIRC	CTCF	C1R	1.78574	-2.31824
KIRC	CTCF	C3	1.70513	-2.15751
KIRC	CTCF	CCL5	1.3636	-1.24875
KIRC	CTCF	CD7	1.44022	-1.23747
KIRC	CTCF	CDH15	1.46045	-3.34486
KIRC	CTCF	CKM	1.37552	-1.83137
KIRC	CTCF	CYP1B1	1.62027	-1.8398
KIRC	CTCF	DCLK1	1.35782	-1.37595
KIRC	CTCF	FAM3B	1.74524	-3.30395
KIRC	CTCF	FN1	1.83379	-1.78636
KIRC	CTCF	FOXL1	1.87557	-2.46962
KIRC	CTCF	FUT3	1.89667	3.36922
KIRC	CTCF	FUT6	1.42231	1.7255
KIRC	CTCF	FZD2	1.52556	-1.43047
KIRC	CTCF	G6PC	1.37524	4.18195
KIRC	CTCF	GNA15	1.41638	-1.01954
KIRC	CTCF	GPR55	1.67219	-1.58576
KIRC	CTCF	GRHL3	1.40179	-2.10358
KIRC	CTCF	HIST1H2BG	1.91792	-4.55706
KIRC	CTCF	HSPB6	1.41638	-1.83122
KIRC	CTCF	ITGB4	1.86158	-1.85525
KIRC	CTCF	KLHL30	1.75189	-1.7203
KIRC	CTCF	LEF1	1.64611	-1.79939
KIRC	CTCF	MRGPRF	1.39277	-1.79658
KIRC	CTCF	OLFM2	2.00425	-2.03074
KIRC	CTCF	PECR	1.71176	1.06532
KIRC	CTCF	RAMP1	1.36941	-2.05325
KIRC	CTCF	SLC47A1	1.85461	1.65047
KIRC	CTCF	SPHK1	1.86158	-1.95431
KIRC	CTCF	STAT5A	1.50702	-1.11338
KIRC	CTCF	TAGLN	1.58198	-1.62078
KIRC	CTCF	TBX21	1.51319	-1.23318
KIRC	CTCF	TGFBI	1.86158	-2.79216
KIRC	CTCF	TMEM37	1.63963	1.08655
KIRC	CTCF	TNFAIP6	1.37523	1.61156
KIRC	CTCF	TNFSF14	1.31204	-1.58628
KIRC	CTCF	ZMAT4	1.62089	-5.26774
LUAD	CTCF	PRDM16	1.74817	-2.55111
LUAD	CTCF	NPHP4	1.67364	-1.0326
LUAD	CTCF	CLCN6	2.20714	-1.13941
LUAD	CTCF	VPS13D	1.542	-1.55543
LUAD	CTCF	H19	1.52386	-1.68604
LUAD	CTCF	ABCA3	1.71066	-3.36676
LUAD	CTCF	CCL1	1.7316	2.10191
LUAD	CTCF	MTERF	2.48898	1.33121
LUAD	CTCF	METTL5	2.10341	1.05807
LUAD	CTCF	MRPS12	1.31539	1.68133
LUAD	CTCF	SOST	2.42103	5.5194
LUAD	CTCF	PPP1R1B	1.86104	-6.17525
LUAD	CTCF	CCDC144B	1.43905	-1.50794
LUAD	CTCF	ABCA17P	1.3085	1.66764
LUAD	CTCF	C8orf59	2.13571	1.13505
LUAD	CTCF	C11orf9	1.31899	-2.77559
LUAD	CTCF	FAM50B	1.45028	-2.13258
LUAD	CTCF	MYO18A	1.62503	-1.23057
LUAD	CTCF	SRXN1	1.49572	1.39223
LUAD	CTCF	TTC9B	1.78384	3.08097
LUAD	CTCF	BCAS4	1.54082	1.0603
LUAD	CTCF	PFDN6	1.92465	1.07575
LUAD	CTCF	PRICKLE4	1.58284	-1.48983
LUAD	CTCF	CDH24	1.42787	1.14273
LUAD	CTCF	LOC388796	1.31187	1.24343
LUAD	CTCF	RPL38	2.34835	1.11359
LUAD	CTCF	RPS15	1.91626	1.41446
LUAD	CTCF	INTS1	1.9923	-1.5426
LUAD	CTCF	RGS9	2.13571	2.25385
LUAD	CTCF	SRRM3	2.2216	2.43075
LUAD	CTCF	MGC87042	1.56455	2.52854
LUAD	CTCF	PITPNC1	1.72311	1.61263
LUAD	CTCF	STEAP1	2.07101	2.25759
LUAD	CTCF	LMTK2	1.94178	-1.3471
LUAD	CTCF	RPL36	1.74817	1.22988
LUAD	CTCF	C12orf26	1.98335	1.06358
LUAD	CTCF	SGK196	1.84657	-1.24579
LUAD	CTCF	B3GALTL	1.72311	1.03101
LUAD	CTCF	MALAT1	1.56922	-1.02491
LUAD	CTCF	IL12A	1.79892	1.56999
LUAD	CTCF	RPL5	1.61887	1.09775
LUAD	CTCF	RPS3A	1.73673	1.16675
LUAD	CTCF	RPS20	2.2216	1.25555
LUAD	CTCF	TRAPPC5	1.61301	1.38039
LUAD	CTCF	C14orf2	1.6371	1.04226
LUAD	CTCF	CD8A	1.95635	2.09787
LUAD	CTCF	ABR	1.3988	-1.09955
LUAD	CTCF	FLNB	1.96982	-1.2942
LUAD	CTCF	FLT3LG	2.47568	1.18808
LUAD	CTCF	NDUFB7	1.76785	1.28977
LUAD	CTCF	DAGLA	1.68593	-1.31028
LUAD	CTCF	EIF2C1	2.16412	-1.25259
LUAD	CTCF	DTX4	1.4099	-1.1089
LUAD	CTCF	C20orf24	2.55164	1.83456
LUAD	CTCF	SNX16	1.46156	1.16461
LUAD	CTCF	MAML2	1.67364	-1.1756
LUAD	CTCF	MDP1	1.99693	1.05751
LUAD	CTCF	NCRNA00219	1.40568	1.67898
LUAD	CTCF	LOC389634	1.51731	1.12491
LUAD	CTCF	RPS14	1.90301	1.0369
LUAD	CTCF	DMKN	1.52904	1.65636
LUAD	CTCF	MAPKAPK3	1.74817	-1.20889
LUAD	CTCF	NLRP12	1.66767	-3.40009
LUAD	CTCF	C19orf51	2.06564	1.93516
LUAD	CTCF	RPL18A	1.86357	1.46756
LUAD	CTCF	ARPC3	2.26528	1.01845
LUAD	CTCF	C12orf57	1.60055	1.46183
LUAD	CTCF	FKBP11	1.68	1.28818
LUAD	CTCF	ARTN	1.53035	3.80538
LUAD	CTCF	POLR2H	2.29149	1.3004
LUAD	CTCF	LOC440356	1.66028	4.33268
LUAD	CTCF	BOLA3	1.46156	1.59404
LUAD	CTCF	SORL1	1.88981	-1.64558
LUAD	CTCF	USP2	1.73561	-1.4762
LUAD	CTCF	C20orf117	1.53035	-1.12303
LUAD	CTCF	IQGAP2	1.31899	-1.34467
LUAD	CTCF	ZNF594	2.2361	-2.37254
LUAD	CTCF	POLR2J	2.18532	1.26776
LUAD	CTCF	DNMBP	1.76077	-2.16748
LUAD	CTCF	N4BP2	1.85309	-1.54104
LUAD	CTCF	PCDHGB7	1.68593	-3.26556
LUAD	CTCF	RPL27	1.60681	1.34203
LUAD	CTCF	CEBPB	1.97813	1.34849
LUAD	CTCF	IL6	2.22555	3.8985
LUAD	CTCF	RPS29	2.10341	1.67561
LUAD	CTCF	RGS4	2.2216	2.41722
LUAD	CTCF	HAPLN1	1.45028	2.14451
LUAD	CTCF	SNAI2	1.96982	1.85446
LUAD	CTCF	ADAMTS8	1.87666	-3.20257
LUAD	CTCF	INTS8	1.64923	1.22087
LUAD	CTCF	PCDHGA10	2.49112	-2.96401
LUAD	CTCF	PCDHGA11	1.41675	-1.86721
LUAD	CTCF	C3orf36	1.42789	-4.08328
LUAD	CTCF	EPB41	2.19275	-1.01376
LUAD	CTCF	ACE	1.98335	-1.8037
LUAD	CTCF	METTL2A	1.94293	1.09274
LUAD	CTCF	MRPL34	1.77344	1.48692
LUAD	CTCF	TAP1	1.86909	1.39122
LUAD	CTCF	UBA1	1.97866	-1.03781
LUAD	CTCF	RNF7	2.36913	1.3303
LUAD	CTCF	EHD2	1.82462	-1.01883
LUAD	CTCF	FRG1B	1.76587	-1.45052
LUAD	CTCF	ECE2	2.13173	1.79547
LUAD	CTCF	SEMA3G	1.96982	-1.37017
LUAD	CTCF	TMEM141	1.73561	1.29842
LUAD	CTCF	SELM	1.48428	1.33619
LUAD	CTCF	MEGF8	1.50721	-1.23154
LUAD	CTCF	ITGA8	1.31899	-2.28704
LUAD	CTCF	LRRC4C	1.37278	-1.57982
LUAD	CTCF	NBPF10	1.98885	-2.85054
LUAD	CTCF	DARC	1.66163	-2.67707
LUAD	CTCF	SCARNA16	1.47375	1.2958
LUAD	CTCF	PCDHGB6	1.94293	-1.73266
LUAD	CTCF	RPRM	1.4903	-2.67104
LUAD	CTCF	GDF15	1.71066	-1.90304
LUAD	CTCF	C6orf108	1.62503	1.01405
LUAD	CTCF	C17orf37	1.37373	1.17388
LUAD	CTCF	RND3	1.46156	1.68994
LUAD	CTCF	HPN	1.7879	-3.17763
LUAD	CTCF	ARHGAP27	2.4119	-1.14678
LUAD	CTCF	ARVCF	2.02454	-1.61278
LUAD	CTCF	MIF	1.94293	1.12578
LUAD	CTCF	PSMB9	2.1631	2.02502
LUAD	CTCF	ARHGAP15	1.96982	1.35868
LUAD	CTCF	ARHGAP32	1.77344	-1.87322
LUAD	CTCF	C5orf46	1.98751	3.54699
LUAD	CTCF	CCL3	1.45028	1.13508
LUAD	CTCF	CCL4	1.94293	2.53309
LUAD	CTCF	CCL5	1.83223	2.35226
LUAD	CTCF	CD22	1.33697	-2.49875
LUAD	CTCF	CD7	1.47764	1.85938
LUAD	CTCF	CD70	1.40568	1.49686
LUAD	CTCF	CD79B	1.35111	1.16107
LUAD	CTCF	CDH5	1.46156	-1.21791
LUAD	CTCF	CELF2	1.36192	-1.69501
LUAD	CTCF	CHD4	2.25858	-1.09355
LUAD	CTCF	CLDN9	1.88981	-3.23931
LUAD	CTCF	COLEC12	1.6371	-2.25643
LUAD	CTCF	CXCR4	1.36192	1.11596
LUAD	CTCF	DAD1	2.15641	1.29537
LUAD	CTCF	DAK	1.48428	-1.49123
LUAD	CTCF	EBF3	1.68665	-2.42695
LUAD	CTCF	EIF3B	2.42721	-1.09192
LUAD	CTCF	FABP3	1.30839	-1.58732
LUAD	CTCF	GGTLC2	1.35876	-1.62805
LUAD	CTCF	HCST	1.80083	1.31888
LUAD	CTCF	HECW2	1.46156	-1.51555
LUAD	CTCF	HIST1H2BG	2.24768	2.76668
LUAD	CTCF	HIST1H3B	1.57233	2.78068
LUAD	CTCF	IDO1	1.32981	1.73811
LUAD	CTCF	IL1B	1.70483	1.88596
LUAD	CTCF	KIAA0513	2.05178	-1.13686
LUAD	CTCF	LYPD3	1.82462	3.14782
LUAD	CTCF	MLLT4	2.0753	-1.15834
LUAD	CTCF	MLPH	1.62503	-1.25541
LUAD	CTCF	MMRN2	1.94293	-1.38719
LUAD	CTCF	NKG7	2.27995	2.51959
LUAD	CTCF	NOS3	1.87666	-1.15577
LUAD	CTCF	OLFM2	1.51875	1.42766
LUAD	CTCF	PLA2G4F	1.35111	-3.88057
LUAD	CTCF	PTPRE	1.58913	-1.26062
LUAD	CTCF	RGS1	1.47764	2.16786
LUAD	CTCF	RHCG	1.82881	6.26242
LUAD	CTCF	ROS1	1.47289	-2.59924
LUAD	CTCF	RTBDN	1.82881	3.33867
LUAD	CTCF	SBSN	2.28427	5.1182
LUAD	CTCF	SDR42E1	2.10751	-3.42492
LUAD	CTCF	SFI1	2.12158	-1.08812
LUAD	CTCF	SKAP1	1.61301	1.37604
LUAD	CTCF	SPHK1	1.3988	1.58623
LUAD	CTCF	TAGLN	1.78615	1.60189
LUAD	CTCF	TBC1D2B	1.58913	-1.20169
LUAD	CTCF	TMEM149	1.96028	1.33459
LUAD	CTCF	TNFAIP6	1.69827	1.09095
LUAD	CTCF	TNFAIP8L1	1.31187	-1.24356
LUAD	CTCF	TNFRSF17	1.79892	1.78213
LUAD	CTCF	TNNI3	2.18312	4.24871
LUAD	CTCF	UBASH3A	1.56546	2.15845
LUAD	CTCF	VAT1L	1.5537	2.75531
UCEC	CTCF	C1orf64	3.08456	2.6997
UCEC	CTCF	CXCL17	2.44677	1.51001
UCEC	CTCF	WDR38	1.41919	2.04489
UCEC	CTCF	C1orf92	1.78548	1.56005
UCEC	CTCF	TMEM146	2.80158	1.55749
UCEC	CTCF	TRPM5	2.00799	-1.12784
UCEC	CTCF	HOXA5	2.91913	-1.97403
UCEC	CTCF	ERMN	1.73176	1.02739
UCEC	CTCF	ALOXE3	1.65228	-1.13366
UCEC	CTCF	MB	1.68057	1.05371
UCEC	CTCF	CES3	2.47009	1.59649
UCEC	CTCF	TMEM114	2.62314	1.13815
UCEC	CTCF	FOXA1	1.83248	1.65528
UCEC	CTCF	CA4	1.93465	-1.33656
UCEC	CTCF	BMP7	2.15983	-1.22337
UCEC	CTCF	WNT7A	2.24987	-1.17571
UCEC	CTCF	LRRC46	2.41292	1.57371
UCEC	CTCF	CT45A1	1.57874	-4.3048
UCEC	CTCF	LCN15	2.26359	2.03242
UCEC	CTCF	ADD2	3.71782	-1.36797
UCEC	CTCF	AKAP14	1.41942	1.2103
UCEC	CTCF	CAPS	2.39722	1.03411
UCEC	CTCF	CLDN9	1.93953	-1.0483
UCEC	CTCF	CXCR3	2.23629	1.02385
UCEC	CTCF	FCER2	2.09048	1.16424
UCEC	CTCF	GPX2	1.87345	1.29247
UCEC	CTCF	HP	1.72202	1.37817
UCEC	CTCF	KLK8	2.15537	-1.39184
UCEC	CTCF	RHCG	3.52191	-1.99814
UCEC	CTCF	SERPINA11	1.51774	1.95583
UCEC	CTCF	SERPINA4	1.54162	1.20726
UCEC	CTCF	SERPINA6	2.41245	1.87042
UCEC	CTCF	TESC	1.7727	1.39824
UCEC	CTCF	TMEM233	2.92761	1.70891
UCEC	CTCF	TNFRSF17	2.45001	1.17713
BLCA	ELF1	HPS5	1.8503	1.05788
BLCA	ELF1	IPPK	1.97148	1.63253
BLCA	ELF1	CASC2	1.75659	-1.01336
BLCA	ELF1	LOC100130581	1.87417	-1.46934
BLCA	ELF1	SLC9A9	2.41756	2.06654
BLCA	ELF1	KLF13	2.04637	1.27421
BLCA	ELF1	NCK1	2.30783	1.94036
BLCA	ELF1	PATZ1	2.30783	-2.1638
BLCA	ELF1	TXK	1.37017	-1.78012
BLCA	ELF1	STX19	1.41035	1.94742
BLCA	ELF1	ACSL5	1.62141	-2.72482
BLCA	ELF1	HOXC4	2.08957	-3.68379
BLCA	ELF1	PSPN	1.84653	1.61279
BRCA	ELF1	ADPRHL1	1.36975	1.50428
BRCA	ELF1	PI16	1.343	-2.74018
BRCA	ELF1	FCRL1	1.65669	-3.28889
BRCA	ELF1	FZD10	1.54214	-1.16974
HNSC	ELF1	DOCK4	1.80964	-1.41938
HNSC	ELF1	CATSPERG	1.79903	1.20159
HNSC	ELF1	CN5H6.4	1.42454	1.11319
HNSC	ELF1	TPM1	1.70331	-1.68254
HNSC	ELF1	SLC9A9	1.33715	1.12826
HNSC	ELF1	RASIP1	1.6819	1.85321
HNSC	ELF1	LOC285456	1.45704	1.84219
HNSC	ELF1	CDKN2A	1.63909	1.9994
HNSC	ELF1	NCAM1	2.0359	-2.51558
HNSC	ELF1	PAX6	1.3736	1.26269
HNSC	ELF1	CALCRL	1.70372	-1.4872
HNSC	ELF1	NTS	1.3552	4.31757
KIRC	ELF1	TWIST1	1.94997	-1.67142
KIRC	ELF1	CLEC12A	2.02108	1.68733
KIRC	ELF1	P2RY10	1.50869	1.39462
KIRC	ELF1	RAB39	1.68576	1.26432
KIRC	ELF1	CDKN2A	1.4065	-1.04496
KIRC	ELF1	SIX4	1.34326	-1.77648
KIRC	ELF1	GPR31	2.04765	2.28455
KIRC	ELF1	SHC3	1.57796	-1.48815
KIRC	ELF1	FZD10	1.31064	-2.65786
KIRC	ELF1	NTS	1.83485	2.20832
LUSC	ELF1	RPL29	2.09055	1.16514
LUSC	ELF1	ZNF302	1.83795	-1.09144
LUSC	ELF1	TTC14	1.30813	-1.78973
LUSC	ELF1	DNLZ	1.67259	1.13479
LUSC	ELF1	LHPP	1.3748	1.31805
LUSC	ELF1	AP4E1	1.98418	-1.01614
LUSC	ELF1	OPA1	1.33755	-1.28133
LUSC	ELF1	SLC35A5	1.48134	-1.10681
LUSC	ELF1	DYNLRB2	1.60259	1.68166
LUSC	ELF1	PGBD4	1.70833	-2.42471
LUSC	ELF1	ZNF611	1.97111	-1.274
LUSC	ELF1	WIPF2	1.30523	-1.13296
LUSC	ELF1	PI16	1.45672	1.38959
LUSC	ELF1	PRDM5	2.22809	-2.31118
LUSC	ELF1	FAM3D	1.5006	1.99405
LUSC	ELF1	GPX1	1.93221	1.00763
LUSC	ELF1	WAS	1.4786	1.03798
LUSC	ELF1	IL7R	1.48733	-1.44977
LUSC	ELF1	COL6A3	1.3605	-1.36893
LUSC	ELF1	CAPN3	1.42413	-1.06385
LUSC	ELF1	EIF4EBP1	1.43151	1.3172
LUSC	ELF1	CDKN2A	1.47825	1.44171
LUSC	ELF1	HOXC4	1.94513	2.18923
LUSC	ELF1	UBE2Q2P1	1.93221	-1.33936
LUSC	ELF1	NEDD4	2.17246	-1.2438
LUSC	ELF1	ASPHD1	1.37098	1.72758
LUSC	ELF1	PCDH9	2.17246	-1.79674
LUSC	ELF1	SEZ6L2	1.3088	1.22785
LUSC	ELF1	FZD10	1.56721	1.93803
BLCA	EP300	UCHL1	2.03637	1.79396
BLCA	EP300	CCL20	1.45802	1.77988
BLCA	EP300	TNFRSF19	1.53026	1.58666
BLCA	EP300	HIST1H2BC	1.3415	1.11996
BLCA	EP300	HIST2H2AB	1.53894	1.30307
BLCA	EP300	IL24	3.01301	3.01055
BLCA	EP300	CXCL2	2.37304	2.24511
BLCA	EP300	PRAME	2.23729	6.04465
BLCA	EP300	ACAN	2.37304	1.12853
BLCA	EP300	AKR1C1	1.34191	-1.27265
BLCA	EP300	AKR1C3	1.5714	-1.84958
BLCA	EP300	AREG	1.92335	1.44709
BLCA	EP300	BMP7	1.3281	-1.84449
BLCA	EP300	C10orf81	1.66761	-2.80648
BLCA	EP300	C6orf105	1.36502	1.41114
BLCA	EP300	CCL14	1.34134	-2.08763
BLCA	EP300	CCL7	1.71804	1.47842
BLCA	EP300	CHI3L2	1.93448	1.76159
BLCA	EP300	CHRNA1	3.27224	1.51065
BLCA	EP300	CHST8	1.60771	-2.09829
BLCA	EP300	CLSTN2	1.44232	1.02131
BLCA	EP300	CLU	2.60207	-2.78155
BLCA	EP300	CMBL	1.5902	-1.04852
BLCA	EP300	CNTNAP3	1.57366	1.50576
BLCA	EP300	CSF2	2.44091	3.12536
BLCA	EP300	CSTA	1.41243	-1.80879
BLCA	EP300	DIO2	1.3415	1.0266
BLCA	EP300	EREG	1.92339	1.74276
BLCA	EP300	FAT3	1.4801	-2.61632
BLCA	EP300	GABRE	1.93448	-2.14863
BLCA	EP300	GGT1	2.05577	1.49228
BLCA	EP300	GGTLC2	1.92611	1.27396
BLCA	EP300	GOLGA7B	1.51841	1.53282
BLCA	EP300	HIST1H2BH	1.99071	1.4857
BLCA	EP300	HOXC10	1.55237	2.88027
BLCA	EP300	HPN	1.38667	1.29722
BLCA	EP300	IGFBPL1	2.42665	3.20069
BLCA	EP300	IL1A	1.57703	1.53396
BLCA	EP300	IL33	1.70035	-1.32124
BLCA	EP300	KIAA1984	1.83686	-1.10838
BLCA	EP300	KLK6	1.62182	3.38219
BLCA	EP300	KRT6B	1.37447	3.26341
BLCA	EP300	LRMP	1.98239	-2.30147
BLCA	EP300	MAOA	1.49917	-1.15886
BLCA	EP300	MYEOV	1.66057	1.65112
BLCA	EP300	MYH3	1.33717	-1.38564
BLCA	EP300	MYO16	1.94834	-2.03635
BLCA	EP300	NAPSA	2.22509	-1.27883
BLCA	EP300	POLR2J3	2.11773	-1.28191
BLCA	EP300	PRG4	1.31035	-1.06522
BLCA	EP300	PRKCB	2.06762	-1.00947
BLCA	EP300	PRSS21	2.35238	3.44563
BLCA	EP300	PTPRS	1.68796	-1.05314
BLCA	EP300	SERPINA3	1.33701	1.17111
BLCA	EP300	SLC13A5	1.85275	1.90065
BLCA	EP300	SLC6A14	1.85753	1.94538
BLCA	EP300	SLC7A8	2.83626	-1.12522
BLCA	EP300	SPAG6	1.50434	1.00773
BLCA	EP300	SULT1A1	2.40687	-1.04467
BLCA	EP300	SULT1A2	1.75053	-1.08211
BLCA	EP300	SULT2B1	1.63698	1.64992
BLCA	EP300	TRIM50	1.78081	-1.01526
BLCA	EP300	UPK3BL	1.69827	-1.70659
HNSC	EP300	AGT	1.88499	-1.0393
HNSC	EP300	AHSG	1.3369	-1.28376
HNSC	EP300	LGR5	1.44312	-1.36962
HNSC	EP300	FST	1.49383	-1.05833
HNSC	EP300	KRT19	1.60631	-3.76304
HNSC	EP300	DNAJC5B	1.59661	1.17474
HNSC	EP300	KLRK1	1.44564	1.25006
HNSC	EP300	FIBCD1	1.95547	-1.41685
HNSC	EP300	ANO3	2.72008	-1.27449
HNSC	EP300	APOC2	1.34497	1.37838
HNSC	EP300	AQP3	2.3909	1.20039
HNSC	EP300	BCAS1	2.13204	-1.2625
HNSC	EP300	BCHE	1.64686	-1.44761
HNSC	EP300	C10orf81	2.6077	-2.05568
HNSC	EP300	C17orf87	1.32772	1.23233
HNSC	EP300	CAPN13	3.14198	-3.30275
HNSC	EP300	CES1	2.20136	-1.1687
HNSC	EP300	CHST8	2.24037	-1.31985
HNSC	EP300	CLNK	1.57737	1.0215
HNSC	EP300	COL9A2	2.86571	-1.09878
HNSC	EP300	CPA4	1.38742	1.13851
HNSC	EP300	CRTAM	1.76252	1.36001
HNSC	EP300	CRYAB	1.33309	-1.11087
HNSC	EP300	CXCL5	1.51415	-1.05081
HNSC	EP300	DMBT1	2.80643	-1.94885
HNSC	EP300	DMKN	1.45595	1.24439
HNSC	EP300	DNASE1L3	1.63153	1.06964
HNSC	EP300	DOK7	1.92591	-1.3412
HNSC	EP300	DSC2	1.46116	1.2298
HNSC	EP300	DUSP27	1.42938	-1.50909
HNSC	EP300	EPHX3	1.37294	-1.45626
HNSC	EP300	GABRB3	1.93995	-1.11787
HNSC	EP300	GPX2	1.69395	-2.32533
HNSC	EP300	HGD	2.57725	-2.02282
HNSC	EP300	HIF3A	1.72817	-1.29526
HNSC	EP300	HSPB2	2.49741	-1.14975
HNSC	EP300	IFI44L	1.9436	1.00267
HNSC	EP300	IKZF3	1.39115	1.08987
HNSC	EP300	IL33	1.80206	1.26482
HNSC	EP300	ISLR	1.59708	-1.14765
HNSC	EP300	JSRP1	1.43385	-1.29856
HNSC	EP300	KISS1	2.21572	-2.36226
HNSC	EP300	KRT7	2.41038	-1.23423
HNSC	EP300	MAGEA6	1.43273	-2.7899
HNSC	EP300	MAPT	3.31464	-1.50998
HNSC	EP300	NCR1	1.31529	1.53612
HNSC	EP300	NKG7	1.70174	1.37466
HNSC	EP300	NLRP2	1.72645	-1.77761
HNSC	EP300	NNAT	1.97966	-1.20755
HNSC	EP300	PDLIM3	2.47003	-1.98693
HNSC	EP300	PLEK	1.94065	1.13743
HNSC	EP300	RASGRP1	2.09786	1.45134
HNSC	EP300	RTBDN	2.88838	-1.62496
HNSC	EP300	SAMD9L	2.69202	1.00489
HNSC	EP300	SBK1	1.65294	-1.08143
HNSC	EP300	SCN5A	1.64088	-1.35806
HNSC	EP300	SERPINB13	1.41025	1.02449
HNSC	EP300	SERPINB3	1.59088	1.7821
HNSC	EP300	SGCA	1.60768	-2.13555
HNSC	EP300	SLC13A5	1.87919	-2.82753
HNSC	EP300	SLC38A11	2.32863	-1.15345
HNSC	EP300	SOHLH2	1.89066	-1.6925
HNSC	EP300	SPINK6	1.35359	1.30849
HNSC	EP300	SRL	1.30195	-1.28108
HNSC	EP300	ST8SIA2	1.73197	-1.25296
HNSC	EP300	TBX21	1.67995	1.13538
HNSC	EP300	TNFSF11	1.36574	-1.02276
HNSC	EP300	TSPAN1	1.79621	-1.25142
HNSC	EP300	TSPAN8	1.56383	-1.39795
HNSC	EP300	UGT1A6	1.34072	-2.15486
HNSC	EP300	UPK1B	2.63358	-2.25991
HNSC	EP300	ZDHHC22	1.31442	-1.4573
HNSC	EP300	ZNF483	1.67046	-1.12775
LUAD	EP300	NLE1	1.32486	1.24782
LUAD	EP300	FANK1	1.36186	-4.57337
LUAD	EP300	C14orf181	1.32486	2.27387
LUAD	EP300	PCK1	1.40975	11.2608
LUAD	EP300	BPIL1	1.36867	12.8702
LUAD	EP300	TMEM37	1.34307	-3.21326
LUAD	EP300	PSMD1	1.36186	1.86016
LUAD	EP300	FGL1	1.3431	8.40375
LUAD	EP300	HNRNPA0	1.32486	1.15721
LUAD	EP300	CYB561	1.30659	1.00319
LUAD	EP300	C4orf19	1.34328	-5.69595
LUAD	EP300	HIST1H3E	1.30616	2.62188
LUAD	EP300	HIST1H3J	1.32332	3.34591
LUAD	EP300	CNN2	1.34307	-2.4427
LUAD	EP300	ARPM1	1.32421	-3.09523
LUAD	EP300	HIST1H2AH	1.35207	3.7401
LUAD	EP300	HCG11	1.34307	1.73293
LUAD	EP300	ANXA1	1.34328	-4.00809
LUAD	EP300	BDKRB1	1.36186	3.85921
LUAD	EP300	ANXA2	1.30659	-2.13372
LUAD	EP300	ASPH	1.36175	-3.86638
LUAD	EP300	PPARG	1.36186	-6.30248
LUAD	EP300	MBNL1	1.36186	-1.57893
LUAD	EP300	BMP5	1.32488	3.06285
LUAD	EP300	ABCB4	1.30659	3.73108
LUAD	EP300	ABCC3	1.32486	-4.09107
LUAD	EP300	AHR	1.32388	-2.59424
LUAD	EP300	B3GALT2	1.32486	4.38554
LUAD	EP300	C17orf62	1.32453	1.17005
LUAD	EP300	C7orf58	1.34328	-3.26221
LUAD	EP300	CALML3	1.34802	12.0194
LUAD	EP300	CAP2	1.30659	-2.15683
LUAD	EP300	CARD16	1.34328	-2.72385
LUAD	EP300	CASP1	1.32486	-2.2376
LUAD	EP300	CAV1	1.32388	-2.67222
LUAD	EP300	CHD6	1.34307	1.58149
LUAD	EP300	CLU	1.34285	-4.38707
LUAD	EP300	COCH	1.30484	3.73276
LUAD	EP300	CPVL	1.32453	-3.68147
LUAD	EP300	CXXC4	1.34344	3.62096
LUAD	EP300	CYBASC3	1.30659	-1.00989
LUAD	EP300	DAB2	1.32388	-2.07418
LUAD	EP300	ENO3	1.30659	5.91684
LUAD	EP300	FGB	1.34452	12.5842
LUAD	EP300	FGD2	1.32486	-2.33379
LUAD	EP300	FGFR3	1.34307	-5.4641
LUAD	EP300	FTL	1.32453	-1.67524
LUAD	EP300	FXYD5	1.32421	-2.29315
LUAD	EP300	FZD2	1.30616	-2.28672
LUAD	EP300	GABRE	1.34307	-5.39977
LUAD	EP300	GATA3	1.32486	-2.18498
LUAD	EP300	GGTLC2	1.32421	-3.12625
LUAD	EP300	GOLGA7B	1.32486	2.73028
LUAD	EP300	HDAC9	1.34262	-3.15826
LUAD	EP300	HIF3A	1.36186	-6.08267
LUAD	EP300	HIST1H2BH	1.36254	6.6138
LUAD	EP300	HLA-DMB	1.34328	-3.58467
LUAD	EP300	HLA-DPA1	1.30659	-3.43811
LUAD	EP300	HLA-DPB1	1.32486	-3.23705
LUAD	EP300	HLA-DQA2	1.36142	-4.50042
LUAD	EP300	HLA-DRA	1.32354	-3.80376
LUAD	EP300	HOXC10	1.31195	8.34467
LUAD	EP300	HOXC6	1.30659	4.14964
LUAD	EP300	IL7	1.30659	-3.24113
LUAD	EP300	IP6K3	1.36186	6.82337
LUAD	EP300	KCNH2	1.30659	4.37955
LUAD	EP300	KLK11	1.32486	6.79565
LUAD	EP300	LEPREL1	1.36175	-4.70344
LUAD	EP300	LMO2	1.30659	-1.31805
LUAD	EP300	LPIN1	1.30659	1.47614
LUAD	EP300	LRRK2	1.34307	-5.45616
LUAD	EP300	LY86	1.34328	-4.12588
LUAD	EP300	MAGEA3	1.41952	12.3568
LUAD	EP300	MAGEA6	1.32574	11.9008
LUAD	EP300	MNDA	1.30616	-2.93577
LUAD	EP300	MRAS	1.34328	-1.84838
LUAD	EP300	MYO16	1.36175	6.54783
LUAD	EP300	NR5A1	1.30248	5.83445
LUAD	EP300	OLFM1	1.32486	-3.1496
LUAD	EP300	PADI2	1.36186	-4.82596
LUAD	EP300	PRG4	1.30659	-4.69507
LUAD	EP300	RAB8B	1.30659	-1.4113
LUAD	EP300	RBMS1	1.30659	-1.29276
LUAD	EP300	RTN2	1.34285	-2.30207
LUAD	EP300	RYR1	1.34307	-5.01327
LUAD	EP300	S100A11	1.32421	-1.77886
LUAD	EP300	SBK1	1.34328	3.04535
LUAD	EP300	SEPP1	1.30484	-3.2238
LUAD	EP300	SERPINB3	1.36658	9.95935
LUAD	EP300	SHISA2	1.36186	6.51869
LUAD	EP300	SIRPB1	1.30659	-3.38412
LUAD	EP300	SKAP1	1.30659	2.82154
LUAD	EP300	SLC38A11	1.32641	5.83613
LUAD	EP300	SLC4A8	1.32486	3.6958
LUAD	EP300	ST3GAL1	1.30529	-2.53939
LUAD	EP300	STAT5B	1.34307	1.04857
LUAD	EP300	TBC1D2B	1.30659	-1.55329
LUAD	EP300	TBX15	1.34307	3.82191
LUAD	EP300	TLK2	1.36186	1.01213
LUAD	EP300	TLR4	1.32486	-2.71701
LUAD	EP300	TMEM150C	1.30659	3.64945
LUAD	EP300	TNFSF11	1.34328	4.93184
LUAD	EP300	ZKSCAN2	1.32486	1.41985
LUAD	EP300	ZNF710	1.34328	3.24512
UCEC	EP300	HIST1H4I	3.14086	1.20637
UCEC	EP300	GPR98	2.29975	1.46541
UCEC	EP300	AMBP	2.68363	2.12391
UCEC	EP300	PCK1	2.16934	-3.00778
UCEC	EP300	LOC440925	1.59736	1.24254
UCEC	EP300	HIST1H3J	2.11281	1.04696
UCEC	EP300	PI3	2.52402	-1.93155
UCEC	EP300	SLPI	2.22534	-1.79804
UCEC	EP300	CLDN16	1.33012	-1.28617
UCEC	EP300	LOC648691	1.63577	-1.05546
UCEC	EP300	ADAMTS6	1.66232	1.25475
UCEC	EP300	BCHE	2.26086	-1.69729
UCEC	EP300	CEACAM21	1.51308	-1.53844
UCEC	EP300	CHST8	2.22282	-1.43163
UCEC	EP300	CRYAB	1.53348	-1.05407
UCEC	EP300	CXCL5	2.07033	-1.89249
UCEC	EP300	CXCR3	1.90991	1.46455
UCEC	EP300	CYP4B1	1.38524	-1.29672
UCEC	EP300	DUOXA1	1.56895	-1.22289
UCEC	EP300	FAM40B	1.30983	1.14184
UCEC	EP300	FLRT3	1.30798	-1.19756
UCEC	EP300	FXYD1	1.76713	-1.03128
UCEC	EP300	FXYD7	2.22456	-1.51537
UCEC	EP300	GABRB3	3.45612	-1.86924
UCEC	EP300	GABRE	1.95939	-1.15699
UCEC	EP300	GSDMC	2.99438	-1.33477
UCEC	EP300	HIF3A	2.62837	-1.9408
UCEC	EP300	ICOS	1.62965	1.17308
UCEC	EP300	IFI44L	1.64412	-1.47769
UCEC	EP300	KCNJ15	2.17152	-1.09985
UCEC	EP300	LCN15	1.54601	2.06559
UCEC	EP300	LY6K	1.83736	-1.16755
UCEC	EP300	NCCRP1	1.44677	-1.05328
UCEC	EP300	NFE2	2.66716	-1.62074
UCEC	EP300	NXF3	1.52299	-1.17335
UCEC	EP300	OAS1	1.62242	-1.41184
UCEC	EP300	ODAM	1.69002	-1.63622
UCEC	EP300	OLFM1	1.40167	-1.22253
UCEC	EP300	PPFIA4	2.45745	1.08892
UCEC	EP300	SCEL	1.77241	-1.02585
UCEC	EP300	SERPINA3	2.15658	-1.61755
UCEC	EP300	SOCS2	1.51308	-1.00942
UCEC	EP300	SOHLH2	3.66623	-1.4779
UCEC	EP300	TNFRSF17	1.32858	1.31465
UCEC	EP300	TRIM29	1.42821	-1.38043
UCEC	EP300	TRIM55	1.43802	-1.90543
UCEC	EP300	UNC13A	1.70469	-1.07678
UCEC	EP300	USP44	2.30002	-1.23932
UCEC	EP300	VGLL1	2.6217	-2.73292
UCEC	EP300	ZBTB32	2.5455	1.20462
BRCA	FOXA1	TSPYL5	1.75699	-1.76
BRCA	FOXA1	DUSP4	1.82387	1.70111
BRCA	FOXA1	CDH1	2.12496	-2.61374
BRCA	FOXA1	PMP22	2.09747	-1.45446
BRCA	FOXA1	RET	1.76067	1.33651
BRCA	FOXA1	UBE2E2	1.7187	-1.05162
BRCA	FOXA1	HSPB8	1.49324	-1.37587
BRCA	FOXA1	NBEA	1.84018	1.11691
BRCA	FOXA1	OSGIN1	2.48545	-1.2236
BRCA	FOXA1	A4GALT	1.89464	-1.58422
BRCA	FOXA1	PGLYRP2	1.30128	2.17676
BRCA	FOXA1	LMTK3	1.90611	-1.11766
BRCA	FOXA1	ATP6V1C2	2.08705	1.74822
BRCA	FOXA1	CP	1.55305	-2.2212
BRCA	FOXA1	SERPINA1	1.46297	-1.14801
BRCA	FOXA1	TMC7	1.47811	-1.0321
BRCA	FOXA1	AMBP	1.46906	1.95639
BRCA	FOXA1	SERPINA6	1.40194	-2.65521
BRCA	FOXA1	FST	1.3966	-1.06166
BRCA	FOXA1	C1orf64	1.85075	1.67053
BRCA	FOXA1	TBX3	1.68479	1.40795
BRCA	FOXA1	MS4A7	1.38384	1.69384
BRCA	FOXA1	C15orf26	2.01986	-1.46085
BRCA	FOXA1	NOSTRIN	2.00654	1.18563
BRCA	FOXA1	SLC39A5	2.02115	1.26908
UCEC	FOXA2	SERPIND1	1.52447	1.9169
UCEC	FOXA2	INHA	1.59264	1.21565
UCEC	FOXA2	S100P	1.32658	1.83972
UCEC	FOXA2	FOXA2	1.59707	1.29389
UCEC	FOXA2	KRT5	2.38527	2.40968
UCEC	FOXA2	KRT6A	1.92803	2.73744
UCEC	FOXA2	KRT6C	2.28086	2.83723
UCEC	FOXA2	NOTUM	1.50473	3.36336
UCEC	FOXA2	PCSK5	2.26064	1.53369
UCEC	FOXA2	TKTL1	1.70167	1.1333
BRCA	GATA3	PLA2G2A	3.94249	-2.05261
BRCA	GATA3	AREG	2.21069	1.07
BRCA	GATA3	CBFA2T3	9.57754	1.41415
BRCA	GATA3	CTNNA2	3.73362	1.79621
BRCA	GATA3	CTNND2	4.11618	1.41778
BRCA	GATA3	EDN2	6.15669	-1.50546
BRCA	GATA3	GRB14	1.68742	-1.25443
BRCA	GATA3	KCNJ3	8.30114	5.01566
BRCA	GATA3	CEACAM6	6.12684	2.51035
BRCA	GATA3	TNFRSF11B	4.40123	-1.11806
BRCA	GATA3	PITX1	3.12204	-1.00376
BRCA	GATA3	PKP1	6.05275	-1.68283
BRCA	GATA3	RET	4.15883	1.07509
BRCA	GATA3	TPD52L1	4.36102	-1.04132
BRCA	GATA3	HIST1H2BG	3.91123	1.02435
BRCA	GATA3	TBC1D9	9.71427	1.12863
BRCA	GATA3	HSPB8	3.70536	1.22279
BRCA	GATA3	PCOLCE2	2.12599	-1.09667
BRCA	GATA3	C1orf106	3.03417	-1.03453
BRCA	GATA3	DNAJC12	10.5415	1.78602
BRCA	GATA3	ZSWIM5	13.4749	1.26023
BRCA	GATA3	KCNK15	5.11517	1.11433
BRCA	GATA3	TMPRSS3	4.45195	-2.59134
BRCA	GATA3	VTCN1	7.59708	-3.18917
BRCA	GATA3	TCF7L1	8.95677	-1.29827
BRCA	GATA3	HPDL	6.35281	-1.40197
BRCA	GATA3	SYTL5	8.23276	2.24967
BRCA	GATA3	VSTM2L	4.17062	-1.67808
BRCA	GATA3	AMZ1	1.73227	1.13918
BRCA	GATA3	CCDC83	3.89809	1.52992
BRCA	GATA3	RBM24	2.44676	-1.40401
BRCA	GATA3	LOC642587	2.60903	-1.48167
BRCA	GATA3	OSR1	3.35107	-1.4442
BRCA	GATA3	SOX10	2.90422	-1.31395
COADREAD	GATA3	C1orf127	1.81802	-2.40791
COADREAD	GATA3	ACTL8	1.71193	-2.57727
COADREAD	GATA3	WNT4	1.49258	-2.82019
COADREAD	GATA3	SERPINA3	1.74254	-1.84265
COADREAD	GATA3	C18orf1	1.46745	-1.05481
COADREAD	GATA3	GALC	2.27121	-2.23322
COADREAD	GATA3	ID1	1.39353	-1.00333
COADREAD	GATA3	KRT13	1.35485	4.07106
COADREAD	GATA3	MAP3K5	2.01367	1.08983
COADREAD	GATA3	KITLG	2.16984	2.18182
COADREAD	GATA3	PF4	1.9067	-2.68142
COADREAD	GATA3	SEMA3F	1.80232	-1.74086
COADREAD	GATA3	SLC9A2	1.69192	1.03245
COADREAD	GATA3	TGM2	1.66018	-1.26122
COADREAD	GATA3	HIST1H2BG	1.84349	-3.68095
COADREAD	GATA3	FADS2	1.74159	-1.61976
COADREAD	GATA3	FHL5	1.57621	-1.52325
COADREAD	GATA3	TXNIP	1.90703	1.41239
COADREAD	GATA3	TNFAIP8	1.35926	1.207
COADREAD	GATA3	SESN1	1.30803	-1.17207
COADREAD	GATA3	GNB1L	2.06954	-1.07022
COADREAD	GATA3	C2orf54	1.56169	-2.81178
COADREAD	GATA3	TMPRSS5	1.5668	-1.85425
COADREAD	GATA3	MON1A	1.75163	-1.09454
COADREAD	GATA3	FAM195A	1.70235	-1.17196
COADREAD	GATA3	NTNG2	1.62382	-1.31081
COADREAD	GATA3	C12orf34	2.0909	-1.51984
COADREAD	GATA3	APCDD1	1.76979	-2.12627
COADREAD	GATA3	DCDC2B	1.93189	1.32062
COADREAD	GATA3	MBOAT1	1.78194	1.19177
COADREAD	GATA3	ATP6V1C2	1.47437	1.19261
COADREAD	GATA3	C8orf46	1.86795	2.00187
COADREAD	GATA3	MALAT1	1.64311	1.14105
COADREAD	GATA3	CUEDC1	1.57619	-1.11961
LUSC	GATA3	TNFRSF8	1.53469	-1.15817
LUSC	GATA3	PLA2G2A	1.75611	-1.61995
LUSC	GATA3	SLC25A20	2.21775	-1.3089
LUSC	GATA3	CRYBB2	1.45858	-1.85744
LUSC	GATA3	CYP27A1	1.76917	-1.19216
LUSC	GATA3	HK2	1.7473	1.11392
LUSC	GATA3	FOXA3	2.28814	-2.2278
LUSC	GATA3	MYB	1.78668	-1.12026
LUSC	GATA3	TNFRSF11B	1.80429	-1.18019
LUSC	GATA3	PPP1R3C	2.48567	-1.20621
LUSC	GATA3	SLCO4A1	1.53469	1.57394
LUSC	GATA3	A4GALT	1.37174	-1.40185
LUSC	GATA3	SH3BGRL2	1.91511	-1.14581
LUSC	GATA3	CMTM7	1.90299	-1.24257
LUSC	GATA3	MANEAL	1.6736	1.2472
LUSC	GATA3	GRASP	2.22772	-1.01035
LUSC	GATA3	SMTNL2	1.95813	-1.56413
LUSC	GATA3	TMEM88	1.34195	-1.10369
LUSC	GATA3	SOX10	1.3012	-1.60526
BRCA	HLF	AQP9	1.55632	1.35784
BRCA	HLF	ZNF238	2.59517	-2.01209
BRCA	HLF	KRT23	2.95742	-2.10303
BRCA	HLF	OTP	1.3101	1.06422
BRCA	HLF	HIST3H2BB	4.35013	1.29549
BRCA	HLF	WNT3A	2.39865	1.13373
BRCA	HLF	CACNA2D3	2.55533	-1.42761
BRCA	HLF	BEST3	1.86485	-1.40869
BRCA	HLF	NDST3	2.50043	-1.09098
BRCA	HLF	HIST3H2A	3.77742	1.2687
KIRC	HLF	PFN2	1.34782	2.06493
KIRC	HLF	DMD	1.33162	-1.91519
KIRC	HLF	OSBPL6	1.34782	4.23712
KIRC	HLF	SERTAD4	1.36414	-5.83834
KIRC	HLF	ZDHHC2	1.32342	-1.96839
KIRC	HLF	ATXN1	1.31554	-1.07838
KIRC	HLF	PDAP1	1.34782	1.16994
KIRC	HLF	YWHAG	1.36414	1.55857
KIRC	HLF	CASK	1.32357	1.3541
KIRC	HLF	TNFSF13	1.32357	-1.76246
KIRC	HLF	HOXC4	1.33162	-1.49147
KIRC	HLF	DDIT3	1.36414	2.49875
KIRC	HLF	HERPUD1	1.34782	-1.18502
KIRC	HLF	CACNA2D3	1.34782	-3.58233
KIRC	HLF	SREBF2	1.31554	-1.07498
KIRC	HLF	PRICKLE1	1.37234	-4.61952
KIRC	HLF	RASL10B	1.31554	2.91919
KIRC	HLF	MBNL2	1.35596	-1.45676
KIRC	HLF	CRIM1	1.30755	-1.77794
KIRC	HLF	SULF1	1.33971	-3.10653
LUSC	HLF	CELF2	2.05948	-1.26647
LUSC	HLF	SPIB	2.42924	-3.36571
LUSC	HLF	COL15A1	1.46753	-1.50802
LUSC	HLF	MEOX2	1.92747	-2.70499
LUSC	HLF	CADM1	2.14495	-1.613
LUSC	HLF	ALB	1.43045	8.72068
LUSC	HLF	ANGPTL1	1.89377	-1.52839
LUSC	HLF	FAIM2	1.85578	-2.16504
LUSC	HLF	LONRF3	1.78815	-1.63475
LUSC	HLF	SULF1	2.03267	-1.96115
UCEC	KLF4	GPA33	1.34005	-3.92872
BLCA	KLF6	MMP9	1.67472	3.88302
LUAD	KLF6	NOS2	2.42424	2.26755
BRCA	MAX	GADD45A	1.5224	-1.01208
BRCA	MAX	NME1-NME2	1.35078	1.16831
BRCA	MAX	SLC25A1	1.62163	1.0559
BRCA	MAX	C6orf108	1.33368	1.23387
BRCA	MAX	HSP90AB1	2.03165	1.09163
BRCA	MAX	KLHL22	1.39971	1.13708
BRCA	MAX	PLD6	1.72107	1.66083
BRCA	MAX	SPRYD4	1.85701	1.30144
BRCA	MAX	SEC1	2.02091	-3.74694
BRCA	MAX	LOC388796	1.35699	1.18266
BRCA	MAX	C6orf52	1.39918	-1.69469
BRCA	MAX	CENPM	1.79804	1.73005
BRCA	MAX	BMP4	1.42167	-2.02612
BRCA	MAX	VSNL1	1.46005	-2.00324
BRCA	MAX	C1orf51	1.69847	-2.28143
BRCA	MAX	ARSK	1.75282	-1.12643
BRCA	MAX	RMND1	2.00471	3.48332
BRCA	MAX	C6orf211	1.84015	2.64691
BRCA	MAX	HOXA9	1.37896	-1.12606
BRCA	MAX	ABCB4	1.64635	-1.68351
BRCA	MAX	ABCG1	1.63834	1.29946
BRCA	MAX	ADAM19	1.53288	-1.48749
BRCA	MAX	ADAMTS16	1.45924	-3.68526
BRCA	MAX	ADM	1.35827	-1.56438
BRCA	MAX	AKR1C3	1.50808	-1.78389
BRCA	MAX	ATP13A4	1.86834	-5.04694
BRCA	MAX	C5orf4	1.68671	-2.11432
BRCA	MAX	CACNG1	1.67036	3.32423
BRCA	MAX	CDH15	1.589	2.64671
BRCA	MAX	CDK15	1.6176	-3.39529
BRCA	MAX	CEACAM1	1.97462	-3.16761
BRCA	MAX	COL6A1	1.5224	-1.49258
BRCA	MAX	CXCR4	1.43954	-1.11632
BRCA	MAX	DKK3	1.62547	-1.66892
BRCA	MAX	DUSP9	1.52148	3.65991
BRCA	MAX	ELOVL2	1.37465	-3.87376
BRCA	MAX	FAM65C	1.80911	2.73046
BRCA	MAX	FLG	1.38008	-2.02684
BRCA	MAX	FN1	1.31251	-1.42267
BRCA	MAX	GRAMD3	1.67641	-1.24043
BRCA	MAX	HYAL1	1.52713	2.64962
BRCA	MAX	LGR5	1.3594	-2.0188
BRCA	MAX	LRRC61	2.05904	-1.80442
BRCA	MAX	MAB21L1	1.59128	-2.17774
BRCA	MAX	MPP6	1.56865	-1.98479
BRCA	MAX	MYO16	1.49106	-2.09779
BRCA	MAX	NNMT	1.3106	-1.15201
BRCA	MAX	PCDHB5	1.89325	-2.30982
BRCA	MAX	RAB3IL1	1.45842	-1.01975
BRCA	MAX	RAI14	1.89661	-1.44955
BRCA	MAX	RHBDL1	1.78065	2.32887
BRCA	MAX	SEPP1	1.79133	1.92033
BRCA	MAX	SGCD	1.44665	-1.82761
BRCA	MAX	SLC17A9	1.71673	2.89617
BRCA	MAX	SLCO4A1	1.53844	2.30599
BRCA	MAX	STAT5A	1.51916	-1.09132
BRCA	MAX	SULT1A1	1.78065	1.67509
BRCA	MAX	TAGLN	1.559	-1.6236
BRCA	MAX	TPM1	1.90771	-1.55164
BRCA	MAX	TUBB1	1.45769	1.6336
BRCA	MAX	TXNRD1	1.83888	1.3757
BRCA	MAX	WFDC1	1.40049	-1.52876
BRCA	MAX	ZKSCAN2	1.74177	1.1096
BRCA	MAX	EIF2C2	1.32068	-1.54401
BRCA	MAX	DZIP1	1.51364	-1.48591
BRCA	MAX	RCOR2	1.83848	-2.70055
BRCA	MAX	ZNF503	1.43679	-1.34297
BRCA	MAX	HOXA11	1.79759	-2.76137
BRCA	MAX	PPP1R3C	2.05938	-4.73531
BRCA	MAX	EME1	1.40574	1.13181
BRCA	MAX	EN1	2.03624	-3.74454
BRCA	MAX	GJA1	1.75742	-2.25256
BRCA	MAX	BRDT	1.85943	8.37023
BRCA	MAX	CPT1A	1.37152	2.3815
BRCA	MAX	FGF14	1.3335	-1.48098
BRCA	MAX	IQGAP2	1.30172	-1.54683
BRCA	MAX	TGFB2	1.42018	-1.76006
BRCA	MAX	SLC38A5	1.46636	-1.97296
BRCA	MAX	HOXB5	1.82875	-2.60551
BRCA	MAX	SLC1A7	1.43101	-1.8962
BRCA	MAX	IGF2BP1	1.68091	-4.37164
BRCA	MAX	DEPDC7	1.87243	-2.56621
GBM	MAX	ENO1	1.33755	-1.48077
GBM	MAX	ATL3	1.35926	-1.66225
GBM	MAX	POLE4	1.31717	-2.95098
GBM	MAX	QTRT1	1.35926	1.70007
GBM	MAX	CCDC116	1.3159	2.1038
GBM	MAX	C20orf12	1.35926	1.61659
GBM	MAX	TBC1D17	1.35926	1.27245
GBM	MAX	ECE2	1.33812	1.82371
GBM	MAX	KIAA1407	1.31717	1.49798
GBM	MAX	RAD9A	1.33812	1.38919
GBM	MAX	APBB3	1.33812	1.47985
GBM	MAX	KIAA0415	1.35897	1.2354
GBM	MAX	MCCC1	1.35926	1.10372
GBM	MAX	KIAA1530	1.31633	1.79168
GBM	MAX	CTSH	1.33812	2.53223
GBM	MAX	DMPK	1.35926	2.36186
GBM	MAX	HSPB6	1.35926	2.89124
GBM	MAX	NAPSA	1.33834	2.95788
GBM	MAX	PIGZ	1.31546	1.35571
GBM	MAX	SERPINC1	1.33905	2.54756
GBM	MAX	SHISA9	1.31717	-4.40525
GBM	MAX	SIRPB1	1.31717	-1.79519
GBM	MAX	SULT1A2	1.31826	3.82584
KIRC	MAX	IMMP2L	1.33162	1.19773
KIRC	MAX	AFP	1.38329	8.84073
KIRC	MAX	ALB	1.33162	5.75304
KIRC	MAX	ALDOC	1.35596	1.94979
KIRC	MAX	CD79A	1.31554	-3.15805
KIRC	MAX	CTCFL	1.37234	2.53643
KIRC	MAX	DAB2	1.32357	1.05051
KIRC	MAX	DENND1C	1.36414	1.93769
KIRC	MAX	DHRS2	1.35611	7.308
KIRC	MAX	DUSP9	1.35694	6.79851
KIRC	MAX	ETV4	1.34782	4.42333
KIRC	MAX	HOXA4	1.33162	1.37729
KIRC	MAX	ITIH2	1.35622	7.66223
KIRC	MAX	KLF1	1.32759	4.32308
KIRC	MAX	NOTUM	1.37484	7.42515
KIRC	MAX	NR0B2	1.37724	6.03444
KIRC	MAX	RHBG	1.33916	6.13039
KIRC	MAX	SLC13A5	1.36852	6.53728
KIRC	MAX	DSCAM	1.30133	4.38933
KIRC	MAX	NPTX1	1.32357	5.41955
LGG	MAX	ACTC1	1.67109	3.97555
LGG	MAX	AGFG2	1.73764	-1.02861
LGG	MAX	ANK1	1.76017	1.12495
LGG	MAX	CTSH	1.85199	-1.40753
LGG	MAX	EAF2	1.98277	-1.1239
LGG	MAX	FUT3	1.46033	-1.57411
LGG	MAX	FUT6	2.27869	-3.00256
LGG	MAX	GLDC	1.5426	1.02028
LGG	MAX	NAPSA	1.74888	-1.21786
LGG	MAX	POLR2J3	1.79428	-1.01793
LGG	MAX	RGS1	1.31332	-1.96444
LGG	MAX	SHISA9	2.15682	1.41622
LGG	MAX	TBX4	1.43125	-1.73504
LGG	MAX	XIRP1	1.4004	-1.42495
LGG	MAX	FGF14	2.29959	1.08284
LGG	MAX	NPTX1	1.31332	2.3701
LUAD	MAX	GADD45A	1.73552	2.14761
LUAD	MAX	APRT	1.3424	-1.25586
LUAD	MAX	MGA	1.8469	1.00129
LUAD	MAX	PIK3R3	1.78406	-1.41145
LUAD	MAX	RPSA	1.94356	-1.24643
LUAD	MAX	PPAT	1.7225	1.02626
LUAD	MAX	C12orf24	1.40664	-1.09043
LUAD	MAX	MDN1	1.39318	1.13235
LUAD	MAX	ZNF292	1.32708	1.00429
LUAD	MAX	KAT5	1.3613	-1.2821
LUAD	MAX	RPL21	1.60029	-2.36251
LUAD	MAX	RNFT2	1.43378	2.04332
LUAD	MAX	TRAPPC2L	1.30484	-1.36646
LUAD	MAX	C9orf43	1.6922	1.57348
LUAD	MAX	DUS3L	1.86281	-1.02054
LUAD	MAX	ABCG1	1.78406	-1.63942
LUAD	MAX	ADH6	1.41706	-3.89381
LUAD	MAX	AGT	1.35329	-1.98126
LUAD	MAX	AKR1C1	1.78406	-3.66335
LUAD	MAX	AKR1C3	1.79771	-3.17841
LUAD	MAX	ALDH1A1	1.6922	-2.1917
LUAD	MAX	AMN	1.66223	-3.15751
LUAD	MAX	AMPD3	1.615	-1.12253
LUAD	MAX	ANK1	1.50699	-1.59114
LUAD	MAX	ARHGAP24	1.34015	-1.03824
LUAD	MAX	ASGR2	1.503	-1.81298
LUAD	MAX	BRCA1	1.7049	1.58261
LUAD	MAX	C10orf116	1.3141	-1.77664
LUAD	MAX	C16orf54	1.33192	-1.18803
LUAD	MAX	C1S	1.58264	-1.18673
LUAD	MAX	C2CD4B	1.58867	-2.37533
LUAD	MAX	C3	1.55979	-2.08793
LUAD	MAX	C5orf4	2.06002	3.94737
LUAD	MAX	CCR7	1.38931	-1.72527
LUAD	MAX	CD19	1.503	-3.24518
LUAD	MAX	CD79A	1.47508	-2.3328
LUAD	MAX	CD79B	1.53124	-1.75844
LUAD	MAX	CEACAM21	1.57419	-2.22958
LUAD	MAX	CLDN5	1.71542	-1.59798
LUAD	MAX	CLEC17A	1.36663	-2.44982
LUAD	MAX	CXCR4	1.46123	-1.08582
LUAD	MAX	DKK3	1.45765	-1.21587
LUAD	MAX	ECE1	2.11114	1.95393
LUAD	MAX	EML4	1.44747	1.15176
LUAD	MAX	FCER2	1.618	-3.12304
LUAD	MAX	FCRL2	1.55666	-3.13133
LUAD	MAX	FGFR3	1.99211	-4.80601
LUAD	MAX	FGL1	1.48558	-3.94672
LUAD	MAX	FOXA2	1.58567	-4.22353
LUAD	MAX	FOXF1	1.51375	-1.46493
LUAD	MAX	FUT3	1.30119	-1.43825
LUAD	MAX	FXYD1	1.69484	-3.44078
LUAD	MAX	FXYD3	1.95781	-5.7911
LUAD	MAX	GPX2	1.76855	-4.8847
LUAD	MAX	HMSD	1.55373	-3.56098
LUAD	MAX	HOXA3	1.97447	4.86121
LUAD	MAX	IL13RA2	1.55998	-3.50118
LUAD	MAX	ITIH2	1.61853	-3.8259
LUAD	MAX	KRT17	1.76645	-3.39724
LUAD	MAX	LAT	1.44747	-1.18839
LUAD	MAX	MAN1C1	1.40664	-1.18266
LUAD	MAX	MYEOV	1.5649	-3.72639
LUAD	MAX	NKD1	1.60029	-2.2651
LUAD	MAX	NNMT	1.76855	-2.17798
LUAD	MAX	NOTUM	1.67202	-2.55715
LUAD	MAX	PCYT1B	1.43008	-1.64305
LUAD	MAX	PRR15L	1.8469	-3.05252
LUAD	MAX	RGS13	1.6003	-2.63654
LUAD	MAX	RNASE4	1.35329	-1.45872
LUAD	MAX	RRAGD	1.67717	1.30425
LUAD	MAX	SFRP1	1.68466	-2.99797
LUAD	MAX	SGK1	1.38931	-1.08131
LUAD	MAX	SPON2	1.32708	-1.20227
LUAD	MAX	TBX2	1.63256	-1.39178
LUAD	MAX	TESC	1.6922	-4.13491
LUAD	MAX	TMEM37	1.65959	-1.8268
LUAD	MAX	CYP2D6	1.39607	-2.66848
LUAD	MAX	TAF6L	2.06002	-1.01352
LUAD	MAX	BCOR	1.8469	1.13777
LUAD	MAX	NOTCH1	1.42017	-1.33998
LUAD	MAX	BMP6	1.57419	-2.12487
LUAD	MAX	GJA1	1.30119	-1.04619
LUAD	MAX	GPX1	1.64735	-1.05324
LUAD	MAX	CTAGE5	2.05747	-2.25157
LUAD	MAX	ZBTB10	1.44015	1.3144
LUAD	MAX	KCNE4	1.63256	-1.55646
LUAD	MAX	SEC11C	1.60322	-1.4434
LUAD	MAX	SNCAIP	1.55979	-1.58266
LUAD	MAX	TGFB2	1.7225	-2.47686
LUAD	MAX	TOP1	1.95996	1.42982
LUAD	MAX	DSCAM	1.30372	5.05862
LUAD	MAX	SLC38A5	1.44747	-1.31113
LUAD	MAX	DNAJB5	1.63256	1.73734
LUAD	MAX	LRRC16B	1.37981	-1.8268
LUAD	MAX	TIMM10	1.32453	-1.28673
UCEC	MAX	ACAP1	2.78405	1.05276
UCEC	MAX	APOC2	1.32319	1.26279
UCEC	MAX	APOE	1.42608	2.13618
UCEC	MAX	ASGR2	2.18143	1.44439
UCEC	MAX	C10orf116	1.6026	1.11273
UCEC	MAX	C16orf54	1.93758	1.66881
UCEC	MAX	CCR7	2.40799	1.53462
UCEC	MAX	CD19	1.48704	1.61179
UCEC	MAX	CD37	2.09852	1.31026
UCEC	MAX	CD4	1.79153	1.1736
UCEC	MAX	CD7	2.36224	1.2722
UCEC	MAX	CD79A	1.74595	2.13846
UCEC	MAX	CD79B	2.04227	1.03976
UCEC	MAX	CEACAM5	1.89082	3.38002
UCEC	MAX	CLEC17A	1.36021	1.15065
UCEC	MAX	CORO1A	2.51907	1.27991
UCEC	MAX	FCER2	2.22548	1.51925
UCEC	MAX	FCRL5	1.61506	2.14514
UCEC	MAX	FYB	1.57135	1.14353
UCEC	MAX	IL12RB1	2.03561	1.32599
UCEC	MAX	IL2RG	2.18134	1.54202
UCEC	MAX	KIAA0748	1.93156	1.37745
UCEC	MAX	LAT	2.36127	1.41825
UCEC	MAX	LY86	1.7403	1.10803
UCEC	MAX	PTPN7	2.50341	1.40641
UCEC	MAX	SELL	2.16848	1.44742
UCEC	MAX	SLC13A5	1.5839	-3.14003
UCEC	MAX	SPI1	1.9505	1.09349
UCEC	MAX	SPN	1.98624	1.23693
UCEC	MAX	TYROBP	1.7682	1.0851
UCEC	MAX	UBASH3A	2.14288	1.22683
UCEC	MAX	HOXA11	1.73466	1.39632
HNSC	MEF2C	RFTN1	1.96314	-1.20285
HNSC	MEF2C	CYP1B1	2.53712	-2.48837
HNSC	MEF2C	FUT8	3.09168	-1.8333
HNSC	MEF2C	GSC	1.3874	-1.39745
HNSC	MEF2C	HOXC5	1.53494	-1.44709
HNSC	MEF2C	HOXC6	2.8426	-1.51981
HNSC	MEF2C	KRT15	1.41353	-1.30481
HNSC	MEF2C	LAMA3	1.67907	-1.30005
HNSC	MEF2C	MGLL	1.80921	-1.17408
HNSC	MEF2C	MMP10	1.46149	-3.03886
HNSC	MEF2C	SERPINE2	4.12878	-2.72052
HNSC	MEF2C	THBS2	1.79591	-1.26515
HNSC	MEF2C	TLR10	1.98333	-1.45653
HNSC	MEF2C	ZNF365	2.24419	-1.83896
BRCA	MYB	CXCL12	1.60136	-1.25519
BRCA	MYB	KLF1	3.51534	1.3257
BRCA	MYB	CDCA3	2.3636	1.2177
BRCA	MYB	C19orf51	1.65209	-1.43214
BRCA	MYB	KLF5	2.09182	1.16439
BRCA	MYB	ELAVL4	2.31278	-1.67155
BRCA	MYB	SLC16A6	2.23729	-2.24189
BRCA	MYB	ZNF462	1.77018	1.25212
BRCA	MYB	HHEX	1.9958	-1.17416
BRCA	MYB	MDGA2	1.85669	2.29781
BRCA	MYB	PCSK1N	1.53087	2.51469
BRCA	MYB	OGDHL	1.86168	1.87208
BRCA	MYB	RUNX1T1	1.49664	-1.39948
BRCA	MYB	NRG1	1.34819	-1.19058
BRCA	MYB	NFIL3	2.90705	1.05653
BRCA	MYB	CNTN4	2.08873	-1.86891
LUAD	MYB	HES6	1.36186	-3.25498
LUAD	MYB	RHOBTB3	1.30659	1.72298
LUAD	MYB	MGLL	1.32486	1.63669
LUSC	MYB	MYB	1.79875	1.35305
LUSC	MYB	SPP1	1.3388	-1.75384
LUSC	MYB	CDK14	1.57639	-1.24578
LUSC	MYB	RAPSN	1.76481	1.86755
LUSC	MYB	ETV4	2.84029	2.03792
LUSC	MYB	HES6	1.94662	1.44618
LUSC	MYB	CADM1	2.04902	1.12495
LUSC	MYB	SMARCA2	1.36995	-1.16184
LUSC	MYB	MGLL	1.6837	1.7315
LUSC	MYB	NRG1	1.39507	-1.12412
LUSC	MYB	NRGN	1.69303	2.08784
LUSC	MYB	B3GALT2	2.47797	1.76849
LUSC	MYB	LEP	1.42525	-2.41697
UCEC	MYB	C19orf57	2.45138	-1.49391
UCEC	MYB	KLF12	2.12876	-1.05904
UCEC	MYB	TNNI1	2.08163	-1.44367
UCEC	MYB	SEMA6D	1.66736	-2.08571
UCEC	MYB	FCRLA	1.69328	1.73418
UCEC	MYB	PPP4R4	1.33653	-1.1736
UCEC	MYB	CADM1	2.46116	-1.70129
UCEC	MYB	CCL5	1.62676	1.09494
UCEC	MYB	FOXP2	1.46363	1.4788
UCEC	MYB	HOXB3	1.48532	-1.27959
UCEC	MYB	PCSK1N	1.30921	-1.04278
UCEC	MYB	CAMK2A	1.61898	1.21051
UCEC	MYB	B3GALT2	1.46606	-1.32085
BRCA	MYC	ABAT	11.6105	-2.01231
BRCA	MYC	ATP1A2	3.13297	-1.03737
BRCA	MYC	CFB	9.37214	-1.52618
BRCA	MYC	CBS	4.51195	1.10487
BRCA	MYC	CST5	2.95294	-2.81598
BRCA	MYC	EGR3	5.27121	-1.00001
BRCA	MYC	MNX1	1.40276	1.11575
BRCA	MYC	MUC1	9.02871	-1.22108
BRCA	MYC	PGC	1.64718	-1.25864
BRCA	MYC	PKP1	2.77486	1.14499
BRCA	MYC	SIM2	5.50302	1.97106
BRCA	MYC	VGF	10.2136	1.82345
BRCA	MYC	SLC7A5	7.81227	1.16024
BRCA	MYC	FAM135B	2.67317	-1.60172
BRCA	MYC	GAL	4.2517	1.10101
BRCA	MYC	SYTL2	8.41408	-1.56324
BRCA	MYC	FRMD1	4.3679	-1.18827
BRCA	MYC	TPSD1	3.0372	-1.88816
BRCA	MYC	TRPM5	3.16884	1.15731
BRCA	MYC	FLJ16779	3.29808	-1.09105
BRCA	MYC	BPIL1	6.59773	-2.63453
BRCA	MYC	PRAME	5.43151	5.43816
BRCA	MYC	ADAMTS16	3.82778	-1.3126
BRCA	MYC	CYSLTR1	9.65062	-1.00484
BRCA	MYC	HEPACAM	3.08402	-1.57325
BRCA	MYC	IGSF1	2.52451	-1.41745
BRCA	MYC	KRT5	1.5094	-1.44408
BRCA	MYC	MOGAT2	7.43649	-2.04736
BRCA	MYC	SKAP1	5.54037	-1.09302
BRCA	MYC	GRIN2A	6.3165	-1.22094
BRCA	MYC	LMX1A	3.56657	-1.21032
BRCA	MYC	DUSP4	6.36841	-1.25902
BRCA	MYC	LRP8	7.47936	1.09651
BRCA	MYC	HOXC12	1.95034	1.68914
BRCA	MYC	DLX2	2.30542	-1.11201
BRCA	MYC	IGSF22	11.1485	-1.32766
BRCA	MYC	LRRC48	7.89841	-1.1601
BRCA	MYC	SEPT3	5.01516	1.15008
BRCA	MYC	WDR65	5.54215	-1.2615
BRCA	MYC	ALX4	3.08083	-1.10689
BRCA	MYC	SEZ6L	3.40289	-1.22539
BRCA	MYC	EYA4	3.12378	-1.04999
BRCA	MYC	RCOR2	5.47954	1.25765
BRCA	MYC	KCNE4	8.32133	-1.7097
BRCA	MYC	VWA2	12.9781	-2.21775
BRCA	MYC	DRD1	3.43256	-1.41514
BRCA	MYC	TAC1	2.95673	-1.20757
BRCA	MYC	FLT3	7.63847	-1.75315
BRCA	MYC	SYT6	9.2619	-1.05919
BRCA	MYC	TDRD1	2.59922	-1.25402
BRCA	MYC	EN2	2.17322	1.02237
BRCA	MYC	DSCAM	2.50269	-1.10753
BRCA	MYC	SYBU	5.51456	-1.59938
COADREAD	MYC	ACYP2	2.51013	-1.01436
COADREAD	MYC	CDKN1A	2.89298	-1.06862
COADREAD	MYC	CR2	1.40073	-1.05525
COADREAD	MYC	CRAT	2.77005	-1.4974
COADREAD	MYC	FGF9	1.86642	-1.16426
COADREAD	MYC	ISG20	1.88815	-1.14589
COADREAD	MYC	MPO	1.48996	-1.65422
COADREAD	MYC	SLC22A18AS	1.51651	-1.03745
COADREAD	MYC	PGC	1.91432	1.49923
COADREAD	MYC	KLK10	1.45627	-2.78823
COADREAD	MYC	TGFB2	1.82734	-1.73056
COADREAD	MYC	THBS4	2.34786	-2.31289
COADREAD	MYC	VGF	1.49171	1.83115
COADREAD	MYC	WT1	1.51881	-2.66195
COADREAD	MYC	SLC7A5	1.55956	1.03854
COADREAD	MYC	IGF2BP1	1.53743	6.57518
COADREAD	MYC	RAB37	2.20076	-1.36249
COADREAD	MYC	PTPRN2	1.35607	1.07388
COADREAD	MYC	TMTC1	1.34465	-1.02021
COADREAD	MYC	FOXA1	1.98686	-3.58837
COADREAD	MYC	FAM78A	1.41496	-1.00389
COADREAD	MYC	SULF2	1.93852	-2.2956
COADREAD	MYC	DOK5	1.45186	-1.43708
COADREAD	MYC	C12orf24	2.37156	1.13498
COADREAD	MYC	AOC3	2.0959	-1.26809
COADREAD	MYC	C5orf4	2.20836	-1.25992
COADREAD	MYC	CARD6	1.45026	-1.54238
COADREAD	MYC	CSF1	1.44365	-1.27381
COADREAD	MYC	CXCR4	1.77225	-1.11028
COADREAD	MYC	ENPP2	1.99303	-2.53406
COADREAD	MYC	EPHA3	1.72578	-1.23701
COADREAD	MYC	HPN	1.85494	3.06309
COADREAD	MYC	HYAL1	1.82625	-1.59271
COADREAD	MYC	IRF8	1.84675	1.29214
COADREAD	MYC	ITGA5	1.8399	-1.21639
COADREAD	MYC	KRT5	1.76897	-2.79619
COADREAD	MYC	KRT6C	1.33754	-1.64529
COADREAD	MYC	MPP6	1.4429	1.31687
COADREAD	MYC	PLCG2	1.48621	-1.83498
COADREAD	MYC	PTPN7	1.30088	-1.72856
COADREAD	MYC	RASAL3	1.51042	-1.16115
COADREAD	MYC	SFRP1	1.55828	-1.12506
COADREAD	MYC	TRIM50	2.45611	-1.82265
COADREAD	MYC	ZNF503	1.9874	-1.22177
COADREAD	MYC	OSR1	2.7104	-3.05894
COADREAD	MYC	ARMCX2	1.87429	-1.00868
COADREAD	MYC	ARMCX1	1.88815	-1.42002
COADREAD	MYC	JAKMIP1	1.39481	-2.10926
COADREAD	MYC	SEMA7A	2.41142	-1.61882
COADREAD	MYC	PLAGL1	1.3859	-1.52569
COADREAD	MYC	LYPD1	2.38749	-1.18364
COADREAD	MYC	CHST11	1.41496	-1.59908
COADREAD	MYC	ZBTB10	1.31927	-3.8306
COADREAD	MYC	PRKCH	1.59703	-1.9017
COADREAD	MYC	PRKCG	1.43281	-2.90439
COADREAD	MYC	CAMKV	1.71509	4.54924
COADREAD	MYC	KCNE4	1.78566	-1.17389
COADREAD	MYC	VWA2	1.45032	-1.0956
COADREAD	MYC	STK31	1.6612	1.40381
COADREAD	MYC	HHEX	1.78066	-1.26599
COADREAD	MYC	GPC3	2.7441	-1.98803
COADREAD	MYC	ADAMTS17	2.20836	-1.21597
COADREAD	MYC	PNMAL1	1.74561	-1.02952
COADREAD	MYC	SLC26A10	1.81278	-1.75005
COADREAD	MYC	BAI2	2.83113	-1.29134
COADREAD	MYC	NKX2-3	1.8399	-1.18238
COADREAD	MYC	USP2	1.31203	-1.31617
GBM	MYC	APOB	1.52856	-2.75233
GBM	MYC	CFB	2.21139	-3.62499
GBM	MYC	BLK	1.68196	2.05418
GBM	MYC	CHRNB1	1.58841	-1.27775
GBM	MYC	FAH	1.85859	-1.12926
GBM	MYC	FASN	1.67101	1.11804
GBM	MYC	FOXM1	1.69239	1.00525
GBM	MYC	HDGF	2.10609	1.25806
GBM	MYC	MNX1	1.67005	4.23107
GBM	MYC	IL11RA	1.42287	-1.60395
GBM	MYC	LAIR1	1.62239	-1.54132
GBM	MYC	MFI2	2.07026	-1.81749
GBM	MYC	MPO	1.40532	-1.57455
GBM	MYC	MSN	1.58841	-1.66303
GBM	MYC	PRKCD	2.04225	-1.17169
GBM	MYC	RARA	1.96449	1.11573
GBM	MYC	SLA	1.59676	-1.86912
GBM	MYC	TGFB2	1.43064	-1.83672
GBM	MYC	THBS4	2.59839	-2.23375
GBM	MYC	VGF	1.74966	2.99991
GBM	MYC	PAX8	1.9799	-3.03325
GBM	MYC	HIST1H4J	1.91868	-1.2239
GBM	MYC	IER2	1.75612	1.58646
GBM	MYC	GAL	1.71349	1.86084
GBM	MYC	GPATCH4	1.59676	1.30375
GBM	MYC	NKAIN1	1.31877	2.10591
GBM	MYC	C6orf27	1.38951	-1.00976
GBM	MYC	MAG	1.94915	-3.2212
GBM	MYC	EMID1	1.72747	-2.31599
GBM	MYC	GAPT	2.08976	-1.89616
GBM	MYC	C16orf81	1.43941	1.78755
GBM	MYC	LOC388796	1.67101	1.0587
GBM	MYC	SLC17A9	1.65707	-1.14335
GBM	MYC	HPD	1.36783	-2.05111
GBM	MYC	DOK5	1.43064	-1.36115
GBM	MYC	BRIP1	1.43064	1.02933
GBM	MYC	CCT3	1.95208	1.18116
GBM	MYC	LDHA	1.77055	-1.38783
GBM	MYC	INHBE	1.57007	1.2188
GBM	MYC	RPL21	1.58631	2.17337
GBM	MYC	ICAM4	1.68503	-1.83332
GBM	MYC	TRPM2	1.99538	-1.21619
GBM	MYC	PIWIL4	2.38826	-1.79843
GBM	MYC	ABCB4	1.89197	1.17185
GBM	MYC	ACAP1	1.45625	-1.89853
GBM	MYC	C3	2.02656	-1.49447
GBM	MYC	CACNA2D4	1.31064	-1.39071
GBM	MYC	CARD6	1.34316	-1.13734
GBM	MYC	ENPP2	1.54709	-2.15083
GBM	MYC	EPS8L2	1.99538	-3.31935
GBM	MYC	FAM65C	1.35545	-3.56877
GBM	MYC	FMO5	1.84657	-1.24895
GBM	MYC	GNGT2	1.56143	-1.68409
GBM	MYC	GPR132	1.41012	-1.14116
GBM	MYC	HAMP	1.31877	-1.0637
GBM	MYC	HPN	1.34316	-2.82929
GBM	MYC	KAL1	1.3723	-1.24693
GBM	MYC	LRRC61	2.18244	-3.28872
GBM	MYC	LY86	1.46916	-1.48566
GBM	MYC	LYZ	1.46687	-1.66824
GBM	MYC	PTGS1	1.82896	-1.30062
GBM	MYC	PTPN7	1.602	-1.10592
GBM	MYC	RBP4	1.90726	-2.18252
GBM	MYC	SELL	1.50829	-1.74763
GBM	MYC	SPI1	1.44341	-1.19029
GBM	MYC	TNFRSF9	1.58414	-1.71974
GBM	MYC	HPCA	1.78505	-2.0256
GBM	MYC	ZMYND12	1.77055	-2.34609
GBM	MYC	FOXD3	1.33094	1.29076
GBM	MYC	UBXN10	2.01094	-3.1096
GBM	MYC	STXBP2	1.68502	-1.25157
GBM	MYC	CDK5R1	1.44341	1.27626
GBM	MYC	PLAGL1	1.33093	-1.13724
GBM	MYC	SLC31A2	1.38024	-1.12917
GBM	MYC	HPCAL4	1.8735	-2.03793
GBM	MYC	GJA1	1.5407	-2.52049
GBM	MYC	ARRDC4	2.42285	-1.68031
GBM	MYC	ETV1	1.3379	1.06472
GBM	MYC	TUBA4A	1.38024	-1.4381
GBM	MYC	AGMAT	1.85859	-1.54884
GBM	MYC	RRS1	1.6432	1.04323
GBM	MYC	GLS2	1.69239	-1.62501
GBM	MYC	GPD1	1.84374	-3.25255
GBM	MYC	UNC45B	1.42397	2.15442
GBM	MYC	GUCY1A2	2.02656	1.04863
GBM	MYC	KCNH4	2.13792	2.33262
GBM	MYC	SHMT2	1.83426	1.4121
GBM	MYC	IER5L	2.40552	1.49267
GBM	MYC	SASH3	1.46916	-1.61849
GBM	MYC	CMTM8	1.49518	1.08359
GBM	MYC	HMGA1	2.07385	1.69282
GBM	MYC	FAM13B	2.56412	-1.04693
GBM	MYC	SYT6	1.8735	2.09717
GBM	MYC	AGRP	1.32232	-1.08532
GBM	MYC	NKX2-2	1.81425	1.42444
GBM	MYC	FAM164C	1.99538	-1.89449
GBM	MYC	GADD45G	1.55414	1.45228
GBM	MYC	CA14	1.90355	1.74797
GBM	MYC	COL2A1	1.35545	1.9301
GBM	MYC	PLBD1	1.71325	-1.28024
GBM	MYC	PRPS2	2.08976	-1.02246
GBM	MYC	KCNQ5	1.43064	1.35004
GBM	MYC	ENO3	1.85859	1.15805
HNSC	MYC	APOB	2.20121	-2.17094
HNSC	MYC	MEST	1.80644	1.27031
HNSC	MYC	PTGER2	1.40099	-1.04775
HNSC	MYC	FRMD1	1.31616	2.37761
HNSC	MYC	CGREF1	1.33298	2.69278
HNSC	MYC	ZNFX1	1.70791	-1.29412
HNSC	MYC	ZNF280B	2.20358	2.11107
HNSC	MYC	C17orf64	2.21198	2.20261
HNSC	MYC	PVT1	1.39173	1.10408
HNSC	MYC	EDN1	1.63945	-1.05149
HNSC	MYC	MAN1A1	1.85961	-1.2096
HNSC	MYC	EVC2	1.39645	-1.07487
HNSC	MYC	BEX1	2.05841	4.71894
HNSC	MYC	LONRF3	2.4607	1.42396
HNSC	MYC	TEX12	1.85128	1.83681
HNSC	MYC	WDR17	2.08524	2.26732
HNSC	MYC	B3GNT9	1.72092	-1.17757
HNSC	MYC	FGF19	1.3629	4.35467
LUAD	MYC	CCND1	1.42818	-1.15846
LUAD	MYC	CNN1	1.5902	-1.93942
LUAD	MYC	CR2	2.04041	2.28136
LUAD	MYC	CSTB	1.79195	-1.18203
LUAD	MYC	EPHX1	1.31489	1.26985
LUAD	MYC	HSD11B2	2.12709	1.86262
LUAD	MYC	ICAM1	2.13811	-1.57132
LUAD	MYC	OCA2	1.31208	4.75213
LUAD	MYC	ODC1	1.69409	2.02725
LUAD	MYC	SLC22A18AS	1.68272	-1.42781
LUAD	MYC	TGM1	1.34327	1.37814
LUAD	MYC	PHLDA2	2.27462	-1.91317
LUAD	MYC	IER3	1.85139	-1.82488
LUAD	MYC	TXNIP	2.16311	-1.48903
LUAD	MYC	PRDM8	1.97632	-1.19368
LUAD	MYC	SEMA4G	1.72311	1.4499
LUAD	MYC	C9orf43	1.88281	1.45542
LUAD	MYC	SNHG5	1.40266	1.09484
LUAD	MYC	RAB37	1.54178	-1.7383
LUAD	MYC	CGREF1	2.3305	2.7702
LUAD	MYC	PTPRN2	1.90336	-1.17745
LUAD	MYC	TPSAB1	2.80843	-3.26018
LUAD	MYC	DPYSL4	1.80191	-2.50742
LUAD	MYC	CD300C	1.59504	-1.19198
LUAD	MYC	TPSD1	1.49572	-3.0424
LUAD	MYC	AHCY	1.35166	1.08963
LUAD	MYC	TBX4	1.41991	-1.18585
LUAD	MYC	MACROD1	1.90336	1.46077
LUAD	MYC	C10orf2	2.61855	1.73149
LUAD	MYC	CPN2	1.61272	-2.14067
LUAD	MYC	CYSLTR1	1.64639	-1.51405
LUAD	MYC	EPHA3	1.39087	-1.01193
LUAD	MYC	FMO5	1.88766	-3.64438
LUAD	MYC	GNG11	1.43729	-1.49997
LUAD	MYC	GNGT2	1.68449	-1.18291
LUAD	MYC	KRT1	1.34415	-2.11716
LUAD	MYC	LY86	1.38553	-1.45868
LUAD	MYC	LYZ	1.92001	-1.31649
LUAD	MYC	MTTP	2.25022	2.4995
LUAD	MYC	SAMSN1	1.80079	-1.08307
LUAD	MYC	SLC13A3	1.63082	1.51401
LUAD	MYC	STAR	1.43704	-1.07461
LUAD	MYC	SLC1A7	1.35166	-1.83998
LUAD	MYC	CAMK4	1.42859	-1.31516
LUAD	MYC	COL25A1	2.32001	6.39806
LUAD	MYC	GPM6B	1.79195	1.68548
LUAD	MYC	ETV1	2.00815	-1.25236
LUAD	MYC	MEOX2	1.36185	-1.86144
LUAD	MYC	NPTX1	1.53264	-3.56793
LUAD	MYC	RCOR2	1.40957	-1.86088
LUAD	MYC	BHLHA15	1.50914	1.10668
LUAD	MYC	APOA5	1.64509	2.53683
LUAD	MYC	FLT3	1.33983	-1.97677
LUAD	MYC	FAM164C	1.47244	1.00169
LUAD	MYC	CA14	2.12312	1.15188
LUAD	MYC	ONECUT1	2.11843	-3.21791
LUAD	MYC	KCTD15	1.4162	1.48612
LUAD	MYC	PHF17	1.89307	1.04899
LUAD	MYC	SLC7A5P1	1.35797	2.14494
LUAD	MYC	TNFRSF21	1.93443	-1.01081
LUAD	MYC	ENO3	2.22745	2.85651
LUSC	MYC	ABAT	1.67428	-1.22091
LUSC	MYC	ATP6V1G2	1.68152	-1.53987
LUSC	MYC	CFB	1.96175	1.03248
LUSC	MYC	INSM1	1.54213	1.45421
LUSC	MYC	MUC5B	1.56603	2.46508
LUSC	MYC	MYBPC3	1.89602	-1.439
LUSC	MYC	F10	1.87706	-1.07758
LUSC	MYC	KISS1	2.26679	1.96929
LUSC	MYC	OSGIN1	1.44854	-1.39814
LUSC	MYC	MST1P2	1.81998	-1.09087
LUSC	MYC	TBX4	1.53789	-1.12459
LUSC	MYC	LOC100131496	1.54894	1.12099
LUSC	MYC	PVT1	2.0015	1.17203
LUSC	MYC	AKR1C1	1.79258	-2.43216
LUSC	MYC	AKR1C3	1.63501	-1.53242
LUSC	MYC	CEACAM1	2.02438	1.22744
LUSC	MYC	GPX2	1.69644	-3.3112
LUSC	MYC	MYO16	1.69402	-1.03276
LUSC	MYC	PRR15L	1.57423	1.05672
LUSC	MYC	SLCO4A1	2.61143	1.85524
LUSC	MYC	TNFRSF9	1.3559	1.07412
LUSC	MYC	HPCA	1.41132	-1.05932
LUSC	MYC	DUSP4	1.67409	1.27916
LUSC	MYC	MFHAS1	1.77313	-1.00401
LUSC	MYC	PLEKHA6	1.53091	1.15788
LUSC	MYC	PCDHA10	1.74904	-1.39478
LUSC	MYC	AIFM3	2.41726	-2.01634
LUSC	MYC	RNF128	1.3349	-1.17645
LUSC	MYC	ACAN	1.90376	1.66177
LUSC	MYC	KCNK5	1.39515	1.41186
LUSC	MYC	GPD1	1.60163	1.64722
LUSC	MYC	FGF19	1.69476	-1.99756
LUSC	MYC	FGF14	1.8176	-1.05183
LUSC	MYC	CBX6	1.46208	-1.51453
LUSC	MYC	KCNN4	2.17644	1.30234
OV	MYC	ATP1A2	1.92201	-1.30469
OV	MYC	BLK	2.83471	-1.03348
OV	MYC	C1orf114	1.44345	-1.06484
OV	MYC	TRPM5	1.8096	-1.00048
OV	MYC	HPD	1.46583	-1.03397
OV	MYC	ICAM4	1.46389	-1.00479
OV	MYC	FGFR3	1.36019	1.159
OV	MYC	HEPACAM	1.3092	-1.31249
OV	MYC	TKTL1	2.20169	-1.33833
OV	MYC	ARX	1.41273	-4.39652
OV	MYC	BEX1	2.27317	-1.80943
OV	MYC	VWA2	2.16804	-1.34193
OV	MYC	NR5A1	1.69045	-2.09526
OV	MYC	ZIC1	1.55922	-2.63594
OV	MYC	ENPP6	2.38639	-1.06131
OV	MYC	RSPO2	1.38917	1.08981
OV	MYC	ADAM12	1.46196	1.06181
UCEC	MYC	ADCY9	2.87495	1.26628
UCEC	MYC	AQP3	1.60201	-1.0197
UCEC	MYC	CBS	2.4736	2.26729
UCEC	MYC	CDKN1A	2.48429	-1.3832
UCEC	MYC	B4GALT1	2.65175	-1.15734
UCEC	MYC	HBB	1.60976	-1.49228
UCEC	MYC	ID3	3.32283	-1.25993
UCEC	MYC	INSM1	1.45577	-1.12467
UCEC	MYC	LMX1B	1.66867	1.18567
UCEC	MYC	LTB	1.58948	-1.55985
UCEC	MYC	MET	1.58275	1.28275
UCEC	MYC	MFI2	2.15128	1.19166
UCEC	MYC	PI3	2.11757	-2.18626
UCEC	MYC	PTGER2	1.61753	-1.77867
UCEC	MYC	RAMP3	3.16512	-1.19401
UCEC	MYC	IGF2BP1	1.69099	2.39657
UCEC	MYC	CLUL1	2.57566	-1.12287
UCEC	MYC	ZNF750	1.94507	-1.91052
UCEC	MYC	SHISA7	2.52278	1.72176
UCEC	MYC	EEF1A2	2.30267	1.83712
UCEC	MYC	KISS1	2.55867	-1.65239
UCEC	MYC	FOXL1	2.2226	-2.8239
UCEC	MYC	EMID1	1.70446	-1.04546
UCEC	MYC	NKAIN4	1.48116	1.51255
UCEC	MYC	ID1	2.17541	-1.59029
UCEC	MYC	DHRS2	3.10015	2.25744
UCEC	MYC	SLC17A9	1.85256	1.13008
UCEC	MYC	HPD	1.5107	1.14901
UCEC	MYC	SLC16A1	1.70847	1.06615
UCEC	MYC	SULF2	2.05129	-1.11596
UCEC	MYC	BCAS1	2.24517	-1.47378
UCEC	MYC	C6orf52	2.62845	-1.09805
UCEC	MYC	FLJ40852	2.81778	-1.23785
UCEC	MYC	INHBE	1.58872	1.32071
UCEC	MYC	ADH6	1.83175	-2.43137
UCEC	MYC	AMN	1.51453	1.84185
UCEC	MYC	COL9A3	1.94233	1.39831
UCEC	MYC	CPVL	3.0745	1.5346
UCEC	MYC	CRLF1	2.24043	-1.78332
UCEC	MYC	CYSLTR1	1.73473	-1.00563
UCEC	MYC	ELOVL2	2.36056	2.31051
UCEC	MYC	EPHA3	3.68766	-1.68761
UCEC	MYC	ETV4	1.52953	1.15442
UCEC	MYC	FGL1	1.32444	-1.98447
UCEC	MYC	FUT6	2.82544	-2.18115
UCEC	MYC	GNG11	3.33401	-1.19068
UCEC	MYC	KRT1	1.52915	-1.0981
UCEC	MYC	KRT5	3.06106	-3.56437
UCEC	MYC	KRT6A	1.87609	-1.43763
UCEC	MYC	KRT6C	2.16661	-1.78494
UCEC	MYC	MPP6	3.50865	1.41282
UCEC	MYC	MYEOV	1.59141	1.94961
UCEC	MYC	NKD1	1.91642	-1.37874
UCEC	MYC	NR0B2	2.90318	2.06508
UCEC	MYC	OSBPL10	3.43604	1.01967
UCEC	MYC	PCYT1B	2.0346	-1.84925
UCEC	MYC	RAET1E	2.41952	-1.61093
UCEC	MYC	SCAND3	2.77208	1.32371
UCEC	MYC	SLC39A5	2.11655	1.46999
UCEC	MYC	SLCO4A1	1.50333	1.21987
UCEC	MYC	ST6GALNAC1	1.85483	-1.6211
UCEC	MYC	YBX2	2.61566	2.31047
UCEC	MYC	TMEM47	1.7941	-1.07399
UCEC	MYC	PAX6	1.82319	-1.07899
UCEC	MYC	SLC43A1	2.41949	-1.07947
UCEC	MYC	CNNM1	2.24164	1.53793
UCEC	MYC	PPARGC1A	1.32248	1.72539
UCEC	MYC	CLCN2	3.23088	1.12522
UCEC	MYC	OLFM2	2.2602	1.82095
UCEC	MYC	GJA1	2.08846	-1.24628
UCEC	MYC	COL25A1	2.15272	3.23624
UCEC	MYC	FKBP11	2.19864	-1.1256
UCEC	MYC	LRRC48	3.59443	-1.17403
UCEC	MYC	SEPT3	1.79824	1.5719
UCEC	MYC	GATA4	2.31928	1.7177
UCEC	MYC	RHOBTB3	1.66857	1.22867
UCEC	MYC	NRIP3	1.86946	1.04275
[truncated: 2,543 more rows]
