# Supplementary material for: Circuits of cancer drivers revealed by convergent misregulation of transcription factor targets across tumor types
Source: Genome Med. 2016 Jan 20;8:6. doi: 10.1186/s13073-015-0260-1 (PMC4719577; doi:10.1186/s13073-015-0260-1)
Supplement: Additional file 5: Table S7. — Overlap between sets of significant targets of a TF in pairs of tumor types. (XLS 69 kb) [file 13073_2015_260_MOESM5_ESM.xls]

## Sheet: Sheet1
Supplementary Table 7. Overlap between sets of significant targets of a TF in pairs of tumor types
TF: driver TF name; j: Jaccard's index; p: Fisher's p-value; q: corrected p-value; ttype1: tumor type 1 acronym; ttype2: tumor type 2 acronym
TF	j	p	q	ttype2
NFE2L2	0.464912	1.32565e-28	4.09627e-26	HNSC
NFE2L2	0.464912	1.32565e-28	4.09627e-26	LUSC
NFE2L2	0.410448	1.98904e-22	3.07307e-20	BLCA
NFE2L2	0.410448	1.98904e-22	3.07307e-20	LUSC
NFE2L2	0.375	3.8449e-18	3.96025e-16	HNSC
NFE2L2	0.375	3.8449e-18	3.96025e-16	BLCA
NFE2L2	0.318584	1.43326e-15	1.10719e-13	KIRC
NFE2L2	0.318584	1.43326e-15	1.10719e-13	HNSC
NFE2L2	0.306452	2.44413e-15	1.51048e-13	KIRC
NFE2L2	0.306452	2.44413e-15	1.51048e-13	LUSC
NFE2L2	0.355556	4.03606e-11	2.07857e-09	UCEC
NFE2L2	0.355556	4.03606e-11	2.07857e-09	KIRC
NFE2L2	0.276119	1.25454e-10	5.53792e-09	KIRC
NFE2L2	0.276119	1.25454e-10	5.53792e-09	BLCA
NFE2L2	0.308411	1.41163e-09	5.45242e-08	UCEC
NFE2L2	0.308411	1.41163e-09	5.45242e-08	LUSC
NFE2L2	0.295918	1.43533e-08	4.92795e-07	UCEC
NFE2L2	0.295918	1.43533e-08	4.92795e-07	HNSC
PAX5	0.316832	2.49027e-08	7.69492e-07	LUAD
PAX5	0.316832	2.49027e-08	7.69492e-07	BRCA
NFE2L2	0.273504	4.62532e-07	1.2993e-05	UCEC
NFE2L2	0.273504	4.62532e-07	1.2993e-05	BLCA
CTCF	0.0824176	0.000394348	0.0101545	BRCA
CTCF	0.0824176	0.000394348	0.0101545	COADREAD
TP53	0.2	0.000613717	0.0145876	LUAD
TP53	0.2	0.000613717	0.0145876	BRCA
TP53	0.127273	0.0015247	0.0336522	UCEC
TP53	0.127273	0.0015247	0.0336522	BRCA
MYC	0.0606061	0.00169708	0.0349599	BRCA
MYC	0.0606061	0.00169708	0.0349599	OV
TP53	0.171429	0.00198053	0.038249	BRCA
TP53	0.171429	0.00198053	0.038249	BLCA
TP53	0.16	0.00270591	0.0464515	PRAD
TP53	0.175	0.00267119	0.0464515	PRAD
TP53	0.16	0.00270591	0.0464515	GBM
TP53	0.175	0.00267119	0.0464515	LGG
TP53	0.142857	0.00301225	0.0489887	LGG
TP53	0.142857	0.00301225	0.0489887	GBM
CTCF	0.0827338	0.00349688	0.0516424	LUAD
CTCF	0.0827338	0.00349688	0.0516424	COADREAD
TP53	0.173913	0.00350968	0.0516424	LUAD
TP53	0.173913	0.00350968	0.0516424	BLCA
MAX	0.0840336	0.0040638	0.0570779	UCEC
MAX	0.0840336	0.0040638	0.0570779	LUAD
MYC	0.0621118	0.00490667	0.06592	COADREAD
MYC	0.0621118	0.00490667	0.06592	GBM
CTCF	0.0776256	0.00603648	0.0754405	KIRC
CTCF	0.0776256	0.00603648	0.0754405	COADREAD
MYC	0.0519481	0.0061036	0.0754405	UCEC
MYC	0.0519481	0.0061036	0.0754405	BRCA
MYC	0.0503597	0.0066221	0.0757862	UCEC
MYC	0.060241	0.00644288	0.0757862	UCEC
MYC	0.0503597	0.0066221	0.0757862	LUSC
MYC	0.060241	0.00644288	0.0757862	COADREAD
MAX	0.0833333	0.00805443	0.0888864	LGG
MAX	0.0833333	0.00805443	0.0888864	GBM
MYC	0.0526316	0.0114643	0.122154	BRCA
MYC	0.0526316	0.0114643	0.122154	COADREAD
GATA3	0.0588235	0.0143962	0.148281	BRCA
GATA3	0.0588235	0.0143962	0.148281	LUSC
CTCF	0.0466667	0.0149213	0.148731	UCEC
CTCF	0.0466667	0.0149213	0.148731	COADREAD
TP53	0.103448	0.0177076	0.170989	BRCA
TP53	0.103448	0.0177076	0.170989	PAAD
MYC	0.0509554	0.0186185	0.171267	LUAD
MYC	0.0509554	0.0186185	0.171267	GBM
TP53	0.122449	0.0188449	0.171267	BLCA
TP53	0.122449	0.0188449	0.171267	PAAD
ELF1	0.1	0.0250098	0.214667	KIRC
ELF1	0.1	0.0250098	0.214667	HNSC
MYB	0.142857	0.0244484	0.214667	LUAD
MYB	0.142857	0.0244484	0.214667	LUSC
CTCF	0.048	0.0291454	0.236998	HNSC
CTCF	0.048	0.0291454	0.236998	BRCA
ELF1	0.0645161	0.0291413	0.236998	BRCA
ELF1	0.0645161	0.0291413	0.236998	LUSC
CTCF	0.0558659	0.0314537	0.24921	KIRC
CTCF	0.0558659	0.0314537	0.24921	BRCA
TP53	0.142857	0.0378664	0.285383	COADREAD
TP53	0.0853659	0.0369463	0.285383	UCEC
TP53	0.142857	0.0378664	0.285383	GBM
TP53	0.0853659	0.0369463	0.285383	LAML
TP53	0.113208	0.0391177	0.287795	UCEC
TP53	0.113208	0.0391177	0.287795	PRAD
TP53	0.111111	0.0414075	0.297556	LUAD
TP53	0.111111	0.0414075	0.297556	HNSC
TP53	0.1	0.0431058	0.30272	LUAD
TP53	0.1	0.0431058	0.30272	PRAD
MYC	0.0377358	0.0470931	0.309612	HNSC
MYC	0.0377358	0.0470931	0.309612	LUSC
TP53	0.166667	0.0470508	0.309612	OV
TP53	0.166667	0.0470508	0.309612	LUSC
TP53	0.0909091	0.0465311	0.309612	UCEC
TP53	0.0909091	0.0465311	0.309612	LUAD
TP53	0.0731707	0.0495283	0.318839	UCEC
TP53	0.0731707	0.0495283	0.318839	GBM
TP53	0.109091	0.0525452	0.331356	PRAD
TP53	0.109091	0.0525452	0.331356	PAAD
MYC	0.0406504	0.0599147	0.370273	LUAD
MYC	0.0406504	0.0599147	0.370273	COADREAD
CTCF	0.0377358	0.0630046	0.381734	UCEC
CTCF	0.0377358	0.0630046	0.381734	BRCA
MYC	0.0254237	0.0686993	0.408232	GBM
MYC	0.0254237	0.0686993	0.408232	OV
MYC	0.0344828	0.0783009	0.434128	BRCA
MYC	0.0344828	0.0783009	0.434128	LUSC
MYC	0.0363636	0.0786769	0.434128	LUAD
MYC	0.0241935	0.0775123	0.434128	UCEC
MYC	0.0363636	0.0786769	0.434128	BRCA
MYC	0.0241935	0.0775123	0.434128	HNSC
TP53	0.05	0.0759798	0.434128	OV
TP53	0.05	0.0759798	0.434128	PAAD
ELF1	0.0769231	0.0820438	0.437095	KIRC
ELF1	0.0769231	0.0820438	0.437095	BRCA
TP53	0.0930233	0.0807171	0.437095	PRAD
TP53	0.0930233	0.0807171	0.437095	BRCA
MYC	0.0441176	0.084613	0.443143	UCEC
MYC	0.0441176	0.084613	0.443143	GBM
TP53	0.0666667	0.0922239	0.459632	BRCA
TP53	0.0689655	0.0916001	0.459632	UCEC
TP53	0.0666667	0.0922239	0.459632	GBM
TP53	0.0638298	0.0905332	0.459632	UCEC
TP53	0.0689655	0.0916001	0.459632	LGG
TP53	0.0638298	0.0905332	0.459632	THCA
CTCF	0.039823	0.0962686	0.460831	LUAD
CTCF	0.0340909	0.0975393	0.460831	UCEC
CTCF	0.039823	0.0962686	0.460831	HNSC
CTCF	0.0340909	0.0975393	0.460831	HNSC
TP53	0.0857143	0.0984299	0.460831	UCEC
TP53	0.0857143	0.0941936	0.460831	PRAD
TP53	0.0857143	0.0941936	0.460831	BLCA
TP53	0.0857143	0.0984299	0.460831	PAAD
ELF1	0.0540541	0.107335	0.487745	KIRC
ELF1	0.0540541	0.107335	0.487745	LUSC
TP53	0.0454545	0.106896	0.487745	PRAD
TP53	0.0454545	0.106896	0.487745	COADREAD
SMAD4	0.105263	0.115994	0.519453	BLCA
SMAD4	0.105263	0.115994	0.519453	PAAD
TP53	0.04	0.120394	0.523967	COADREAD
TP53	0.0655738	0.118711	0.523967	THCA
TP53	0.04	0.120394	0.523967	LGG
TP53	0.0655738	0.118711	0.523967	LAML
MYC	0.0328947	0.132384	0.56815	BRCA
MYC	0.0328947	0.132384	0.56815	GBM
MYC	0.0291971	0.136005	0.569304	GBM
MYC	0.0291971	0.136005	0.569304	LUSC
TP53	0.0612245	0.136338	0.569304	THCA
TP53	0.0612245	0.136338	0.569304	PAAD
TP53	0.0847458	0.140259	0.577867	LGG
TP53	0.0847458	0.140259	0.577867	PAAD
MAX	0.0392157	0.145127	0.582391	UCEC
MAX	0.0392157	0.145127	0.582391	KIRC
MYC	0.0294118	0.1444	0.582391	HNSC
MYC	0.0294118	0.1444	0.582391	OV
MAX	0.0357143	0.152239	0.598401	KIRC
MAX	0.0357143	0.152239	0.598401	LUAD
TP53	0.0638298	0.152989	0.598401	LUAD
TP53	0.0638298	0.152989	0.598401	PAAD
CTCF	0.0577617	0.170365	0.655695	KIRC
CTCF	0.0577617	0.170365	0.655695	LUAD
TCF4	0.0508475	0.171881	0.655695	LUAD
TCF4	0.0508475	0.171881	0.655695	HNSC
MYB	0.0833333	0.187747	0.707485	UCEC
MYB	0.0833333	0.187747	0.707485	LUSC
ATF1	0.0740741	0.198927	0.725627	KIRC
ATF1	0.0740741	0.198927	0.725627	OV
MYC	0.030303	0.203263	0.725627	UCEC
MYC	0.030303	0.203263	0.725627	LUAD
TCF12	0.0654206	0.205488	0.725627	LUAD
TCF12	0.0454545	0.208097	0.725627	LUAD
TCF12	0.0654206	0.205488	0.725627	COADREAD
TCF12	0.0454545	0.208097	0.725627	HNSC
TCF12	0.057971	0.202668	0.725627	KIRC
TCF12	0.057971	0.202668	0.725627	LUAD
TP53	0.0454545	0.201592	0.725627	GBM
TP53	0.0454545	0.201592	0.725627	PAAD
TP53	0.0588235	0.208999	0.725627	LUAD
TP53	0.0588235	0.208999	0.725627	GBM
CTCF	0.0304878	0.226068	0.776167	BLCA
CTCF	0.0304878	0.226068	0.776167	COADREAD
ELF1	0.0416667	0.247866	0.789595	HNSC
ELF1	0.0416667	0.247866	0.789595	BLCA
MAX	0.0654762	0.243688	0.789595	LUAD
MAX	0.0654762	0.243688	0.789595	BRCA
MYC	0.016129	0.246264	0.789595	UCEC
MYC	0.016129	0.246264	0.789595	OV
TP53	0.04	0.246992	0.789595	PRAD
TP53	0.0694444	0.240252	0.789595	LAML
TP53	0.0694444	0.240252	0.789595	LGG
TP53	0.0192308	0.237247	0.789595	COADREAD
TP53	0.0192308	0.237247	0.789595	LAML
TP53	0.06	0.24727	0.789595	UCEC
TP53	0.04	0.246992	0.789595	LUSC
TP53	0.06	0.24727	0.789595	BLCA
AHR	0.0769231	0.255581	0.798428	UCEC
AHR	0.0769231	0.255581	0.798428	HNSC
SMAD4	0.0625	0.255807	0.798428	BLCA
SMAD4	0.0625	0.255807	0.798428	COADREAD
MAX	0.0285714	0.273888	0.817743	KIRC
MAX	0.0285714	0.273888	0.817743	LGG
TP53	0.0833333	0.274799	0.817743	LAML
TP53	0.0357143	0.275227	0.817743	LGG
TP53	0.0454545	0.273889	0.817743	BLCA
TP53	0.0357143	0.275227	0.817743	LUSC
TP53	0.0833333	0.274799	0.817743	PAAD
TP53	0.0454545	0.273889	0.817743	GBM
TP53	0.0454545	0.268085	0.817743	UCEC
TP53	0.0454545	0.268085	0.817743	HNSC
ATF1	0.0666667	0.286142	0.842075	KIRC
ATF1	0.0666667	0.286142	0.842075	BRCA
CTCF	0.0289017	0.294483	0.84255	HNSC
CTCF	0.0289017	0.294483	0.84255	COADREAD
SOX9	0.0793651	0.289251	0.84255	KIRC
SOX9	0.0793651	0.289251	0.84255	LUAD
TP53	0.0512821	0.292721	0.84255	BLCA
TP53	0.0512821	0.292721	0.84255	LGG
CTCF	0.0252101	0.305378	0.865703	BRCA
CTCF	0.0252101	0.305378	0.865703	BLCA
TP53	0.0350877	0.321187	0.902244	LAML
TP53	0.0350877	0.321187	0.902244	GBM
TP53	0.0547945	0.325157	0.905166	BRCA
TP53	0.0547945	0.325157	0.905166	LAML
RUNX1	0.115385	0.330574	0.912031	COADREAD
RUNX1	0.115385	0.330574	0.912031	LAML
TCF12	0.0350877	0.340452	0.93097	KIRC
TCF12	0.0350877	0.340452	0.93097	HNSC
CTCF	0.0272727	0.356444	0.96615	LUAD
CTCF	0.0272727	0.356444	0.96615	BLCA
MYC	0.0142857	0.372074	0.980177	HNSC
MYC	0.0142857	0.372074	0.980177	BRCA
PAX5	0.0333333	0.372406	0.980177	BRCA
PAX5	0.0333333	0.372406	0.980177	LUSC
RUNX1	0.0625	0.365995	0.980177	UCEC
RUNX1	0.0625	0.365995	0.980177	COADREAD
SMAD4	0.0731707	0.374307	0.980177	PRAD
SMAD4	0.0731707	0.374307	0.980177	BLCA
TP53	0.0416667	0.379551	0.985556	BRCA
TP53	0.0416667	0.379551	0.985556	LGG
AHR	0	1	1	HNSC
AHR	0	1	1	KIRC
AHR	0	1	1	UCEC
AHR	0	1	1	BLCA
AHR	0	1	1	KIRC
AHR	0	1	1	BLCA
AHR	0	1	1	HNSC
AHR	0	1	1	UCEC
AHR	0	1	1	BLCA
AHR	0	1	1	KIRC
ATF1	0.03125	0.69924	1	BRCA
ATF1	0	1	1	UCEC
ATF1	0.03125	0.69924	1	OV
ATF1	0	1	1	UCEC
ATF1	0	1	1	UCEC
ATF1	0	1	1	OV
ATF1	0	1	1	BRCA
ATF1	0	1	1	KIRC
BCLAF1	0	1	1	PRAD
BCLAF1	0	1	1	KIRC
BCLAF1	0	1	1	UCEC
BCLAF1	0	1	1	BLCA
BCLAF1	0	1	1	KIRC
BCLAF1	0	1	1	UCEC
BCLAF1	0	1	1	BLCA
BCLAF1	0	1	1	PRAD
BCLAF1	0	1	1	UCEC
BCLAF1	0	1	1	BLCA
BCLAF1	0	1	1	PRAD
BCLAF1	0	1	1	KIRC
CTCF	0.00980392	0.752789	1	HNSC
CTCF	0.0125786	0.785847	1	KIRC
CTCF	0.0123457	0.584343	1	UCEC
CTCF	0.0283401	0.4889	1	LUAD
CTCF	0.00980392	0.752789	1	BLCA
CTCF	0.0179641	0.677661	1	KIRC
CTCF	0.0283401	0.4889	1	BRCA
CTCF	0.014218	0.681527	1	UCEC
CTCF	0.0125786	0.785847	1	BLCA
CTCF	0.0179641	0.677661	1	HNSC
CTCF	0	1	1	UCEC
CTCF	0.0123457	0.584343	1	BLCA
CTCF	0.014218	0.681527	1	LUAD
CTCF	0	1	1	KIRC
ELF1	0.0243902	0.486934	1	BLCA
ELF1	0.025	0.462148	1	HNSC
ELF1	0.0243902	0.486934	1	LUSC
ELF1	0	1	1	BRCA
ELF1	0	1	1	KIRC
ELF1	0	1	1	BLCA
ELF1	0	1	1	HNSC
ELF1	0.025	0.462148	1	LUSC
ELF1	0	1	1	BRCA
ELF1	0	1	1	BLCA
GATA3	0	1	1	COADREAD
GATA3	0	1	1	LUSC
GATA3	0.0147059	0.553223	1	BRCA
GATA3	0.0147059	0.553223	1	COADREAD
HLF	0	1	1	BRCA
HLF	0.0344828	0.617596	1	KIRC
HLF	0	1	1	LUSC
HLF	0.0344828	0.617596	1	KIRC
HLF	0.0344828	0.617596	1	LUSC
HLF	0.0344828	0.617596	1	BRCA
KLF4	0	1	1	UCEC
KLF4	0	1	1	BRCA
KLF6	0	1	1	HNSC
KLF6	0	1	1	LUAD
KLF6	0	1	1	BLCA
KLF6	0	1	1	LUAD
KLF6	0	1	1	BLCA
KLF6	0	1	1	HNSC
MAX	0	1	1	BRCA
MAX	0	1	1	LUAD
MAX	0	1	1	KIRC
MAX	0	1	1	UCEC
MAX	0.0102041	0.732338	1	BRCA
MAX	0.0181818	0.469165	1	LUAD
MAX	0	1	1	UCEC
MAX	0	1	1	GBM
MAX	0.0102041	0.732338	1	LGG
MAX	0.00980392	0.804302	1	KIRC
MAX	0.00869565	0.928978	1	UCEC
MAX	0	1	1	GBM
MAX	0.0181818	0.469165	1	LGG
MAX	0	1	1	GBM
MAX	0.00980392	0.804302	1	BRCA
MAX	0	1	1	GBM
MAX	0	1	1	LGG
MAX	0.00869565	0.928978	1	BRCA
MYB	0.0357143	0.595649	1	BRCA
MYB	0.0357143	0.595649	1	LUSC
MYB	0	1	1	LUAD
MYB	0.0357143	0.595649	1	UCEC
MYB	0	1	1	BRCA
MYB	0	1	1	UCEC
MYB	0.0357143	0.595649	1	BRCA
MYB	0	1	1	LUAD
MYC	0	1	1	LUSC
MYC	0	1	1	OV
MYC	0	1	1	GBM
MYC	0	1	1	COADREAD
MYC	0	1	1	BRCA
MYC	0	1	1	HNSC
MYC	0	1	1	LUAD
MYC	0	1	1	UCEC
MYC	0	1	1	PAAD
MYC	0	1	1	OV
MYC	0	1	1	COADREAD
MYC	0	1	1	BLCA
MYC	0	1	1	PRAD
MYC	0.0103093	0.663813	1	LUAD
MYC	0	1	1	PAAD
MYC	0	1	1	LUSC
MYC	0.0120482	0.431353	1	COADREAD
MYC	0	1	1	BLCA
MYC	0	1	1	PRAD
MYC	0	1	1	LUAD
MYC	0	1	1	PAAD
MYC	0	1	1	BLCA
MYC	0.00826446	0.601551	1	HNSC
MYC	0	1	1	PRAD
MYC	0	1	1	PAAD
MYC	0	1	1	LUSC
MYC	0.0120482	0.431353	1	OV
MYC	0	1	1	BLCA
MYC	0	1	1	HNSC
MYC	0	1	1	PRAD
MYC	0	1	1	LUSC
MYC	0	1	1	OV
MYC	0	1	1	GBM
MYC	0	1	1	COADREAD
MYC	0	1	1	BRCA
MYC	0	1	1	HNSC
MYC	0	1	1	LUAD
MYC	0	1	1	UCEC
MYC	0	1	1	PAAD
MYC	0	1	1	BLCA
MYC	0	1	1	PRAD
MYC	0	1	1	PAAD
MYC	0.00826446	0.601551	1	GBM
MYC	0	1	1	COADREAD
MYC	0	1	1	BLCA
MYC	0	1	1	PRAD
MYC	0.0128205	0.414905	1	LUAD
MYC	0	1	1	LUSC
MYC	0	1	1	OV
MYC	0	1	1	GBM
MYC	0	1	1	COADREAD
MYC	0	1	1	BRCA
MYC	0	1	1	HNSC
MYC	0	1	1	LUAD
MYC	0	1	1	UCEC
MYC	0	1	1	PAAD
MYC	0.0103093	0.663813	1	LUSC
MYC	0	1	1	OV
MYC	0	1	1	BLCA
MYC	0.0128205	0.414905	1	HNSC
MYC	0	1	1	PRAD
MYC	0	1	1	PAAD
MYC	0	1	1	BLCA
MYC	0	1	1	PRAD
NFE2L2	0	1	1	LUAD
NFE2L2	0	1	1	LUAD
NFE2L2	0	1	1	LUAD
NFE2L2	0	1	1	LUSC
NFE2L2	0	1	1	BLCA
NFE2L2	0	1	1	HNSC
NFE2L2	0	1	1	KIRC
NFE2L2	0	1	1	UCEC
NFE2L2	0	1	1	LUAD
NFE2L2	0	1	1	LUAD
NR4A2	0	1	1	OV
NR4A2	0	1	1	LUSC
NR4A2	0	1	1	COADREAD
NR4A2	0	1	1	HNSC
NR4A2	0	1	1	OV
NR4A2	0	1	1	OV
PAX5	0	1	1	GBM
PAX5	0.0222222	0.542811	1	HNSC
PAX5	0.0285714	0.449815	1	LUAD
PAX5	0	1	1	LUSC
PAX5	0	1	1	BRCA
PAX5	0	1	1	HNSC
PAX5	0	1	1	LUAD
PAX5	0	1	1	GBM
PAX5	0.0288462	0.750731	1	HNSC
PAX5	0.0222222	0.542811	1	LUSC
PAX5	0	1	1	GBM
PAX5	0.0288462	0.750731	1	BRCA
PAX5	0.0361446	0.538599	1	LUAD
PAX5	0.0285714	0.449815	1	LUSC
PAX5	0	1	1	GBM
PAX5	0.0361446	0.538599	1	HNSC
RUNX1	0.0333333	0.441491	1	BRCA
RUNX1	0	1	1	HNSC
RUNX1	0	1	1	UCEC
RUNX1	0	1	1	BRCA
RUNX1	0	1	1	HNSC
RUNX1	0.0333333	0.441491	1	LAML
RUNX1	0	1	1	COADREAD
RUNX1	0	1	1	HNSC
RUNX1	0	1	1	UCEC
RUNX1	0	1	1	LAML
RUNX1	0	1	1	COADREAD
RUNX1	0	1	1	BRCA
RUNX1	0	1	1	UCEC
RUNX1	0	1	1	LAML
RUNX1	0	1	1	BRCA
RUNX1	0	1	1	HNSC
SMAD4	0	1	1	LUSC
SMAD4	0	1	1	COADREAD
SMAD4	0	1	1	BRCA
SMAD4	0.0263158	0.721027	1	PRAD
SMAD4	0	1	1	PAAD
SMAD4	0	1	1	COADREAD
SMAD4	0	1	1	BLCA
SMAD4	0	1	1	BRCA
SMAD4	0	1	1	PRAD
SMAD4	0	1	1	PAAD
SMAD4	0	1	1	LUSC
SMAD4	0	1	1	BRCA
SMAD4	0	1	1	PRAD
SMAD4	0	1	1	LUSC
SMAD4	0	1	1	BRCA
SMAD4	0	1	1	PAAD
SMAD4	0	1	1	LUSC
SMAD4	0	1	1	COADREAD
SMAD4	0	1	1	BLCA
SMAD4	0.0277778	0.627866	1	PRAD
SMAD4	0.0263158	0.721027	1	PAAD
SMAD4	0	1	1	LUSC
SMAD4	0	1	1	COADREAD
SMAD4	0.0277778	0.627866	1	BRCA
SOX9	0	1	1	COADREAD
SOX9	0	1	1	HNSC
SOX9	0	1	1	LUAD
SOX9	0	1	1	KIRC
SOX9	0	1	1	GBM
SOX9	0	1	1	HNSC
SOX9	0	1	1	LUAD
SOX9	0	1	1	KIRC
SOX9	0	1	1	GBM
SOX9	0	1	1	COADREAD
SOX9	0.0333333	0.466447	1	LUAD
SOX9	0	1	1	KIRC
SOX9	0	1	1	GBM
SOX9	0	1	1	COADREAD
SOX9	0.0333333	0.466447	1	HNSC
SOX9	0	1	1	GBM
SOX9	0	1	1	COADREAD
SOX9	0	1	1	HNSC
TCF12	0	1	1	COADREAD
TCF12	0	1	1	BRCA
TCF12	0	1	1	HNSC
TCF12	0	1	1	LUAD
TCF12	0	1	1	KIRC
TCF12	0	1	1	LGG
TCF12	0.0192308	0.834032	1	BRCA
TCF12	0.0204082	0.691751	1	HNSC
TCF12	0.0241935	0.788787	1	KIRC
TCF12	0	1	1	LGG
TCF12	0.0192308	0.834032	1	COADREAD
TCF12	0	1	1	HNSC
TCF12	0	1	1	LUAD
TCF12	0.015625	0.794445	1	KIRC
TCF12	0	1	1	LGG
TCF12	0.0204082	0.691751	1	COADREAD
TCF12	0	1	1	BRCA
TCF12	0	1	1	LGG
TCF12	0	1	1	BRCA
TCF12	0	1	1	LGG
TCF12	0.0241935	0.788787	1	COADREAD
TCF12	0.015625	0.794445	1	BRCA
TCF7L2	0	1	1	LUAD
TCF7L2	0	1	1	LUAD
TCF7L2	0	1	1	LUAD
TCF7L2	0	1	1	OV
TCF7L2	0	1	1	COADREAD
TCF7L2	0	1	1	BRCA
TP53	0.0238095	0.396018	1	LUSC
TP53	0	1	1	COADREAD
TP53	0.0212766	0.633831	1	HNSC
TP53	0.0238095	0.396018	1	PAAD
TP53	0	1	1	GBM
TP53	0	1	1	LAML
TP53	0	1	1	COADREAD
TP53	0	1	1	BLCA
TP53	0	1	1	BRCA
TP53	0	1	1	HNSC
TP53	0	1	1	LUAD
TP53	0	1	1	THCA
TP53	0	1	1	UCEC
TP53	0	1	1	GBM
TP53	0	1	1	LGG
TP53	0.0185185	0.417406	1	LAML
TP53	0	1	1	COADREAD
TP53	0	1	1	BLCA
TP53	0	1	1	BRCA
TP53	0	1	1	HNSC
TP53	0	1	1	PRAD
TP53	0	1	1	LUAD
TP53	0	1	1	THCA
TP53	0	1	1	UCEC
TP53	0	1	1	LUSC
TP53	0	1	1	OV
TP53	0	1	1	HNSC
TP53	0	1	1	THCA
TP53	0	1	1	OV
TP53	0	1	1	HNSC
TP53	0.0285714	0.5413	1	LUAD
TP53	0	1	1	THCA
TP53	0	1	1	LUSC
TP53	0.0185185	0.417406	1	OV
TP53	0.030303	0.696559	1	BLCA
TP53	0	1	1	HNSC
TP53	0.0277778	0.813473	1	PRAD
TP53	0	1	1	LUAD
TP53	0	1	1	PAAD
TP53	0	1	1	LUSC
TP53	0	1	1	OV
TP53	0	1	1	BLCA
TP53	0	1	1	BRCA
TP53	0	1	1	HNSC
TP53	0	1	1	LUAD
TP53	0	1	1	THCA
TP53	0	1	1	UCEC
TP53	0	1	1	LUSC
TP53	0	1	1	OV
TP53	0.030303	0.696559	1	LAML
TP53	0	1	1	COADREAD
TP53	0	1	1	HNSC
TP53	0.0357143	0.438087	1	THCA
TP53	0	1	1	LUSC
TP53	0	1	1	OV
TP53	0	1	1	COADREAD
TP53	0.030303	0.467697	1	HNSC
TP53	0	1	1	THCA
TP53	0.0212766	0.633831	1	PAAD
TP53	0	1	1	LUSC
TP53	0	1	1	OV
TP53	0	1	1	GBM
TP53	0	1	1	LGG
TP53	0	1	1	LAML
TP53	0	1	1	COADREAD
TP53	0	1	1	BLCA
TP53	0.030303	0.467697	1	BRCA
TP53	0	1	1	PRAD
TP53	0	1	1	THCA
TP53	0	1	1	OV
TP53	0.0277778	0.813473	1	LAML
TP53	0	1	1	HNSC
TP53	0	1	1	THCA
TP53	0	1	1	LUSC
TP53	0	1	1	OV
TP53	0.0285714	0.5413	1	LGG
TP53	0	1	1	LAML
TP53	0	1	1	COADREAD
TP53	0	1	1	THCA
TP53	0	1	1	LUSC
TP53	0	1	1	OV
TP53	0	1	1	GBM
TP53	0	1	1	LGG
TP53	0	1	1	COADREAD
TP53	0.0357143	0.438087	1	BLCA
TP53	0	1	1	BRCA
TP53	0	1	1	HNSC
TP53	0	1	1	PRAD
TP53	0	1	1	LUAD
TP53	0	1	1	LUSC
TP53	0	1	1	OV
TP53	0	1	1	COADREAD
WT1	0	1	1	LAML
WT1	0	1	1	LAML
WT1	0	1	1	LUSC
WT1	0	1	1	GBM
WT1	0	1	1	COADREAD
WT1	0	1	1	KIRC
WT1	0	1	1	LAML
WT1	0	1	1	LAML
TF	j	p	qvals	ttype2
NFE2L2	0.464912	1.32565e-28	4.09627e-26	HNSC
NFE2L2	0.464912	1.32565e-28	4.09627e-26	LUSC
NFE2L2	0.410448	1.98904e-22	3.07307e-20	BLCA
NFE2L2	0.410448	1.98904e-22	3.07307e-20	LUSC
NFE2L2	0.375	3.8449e-18	3.96025e-16	HNSC
NFE2L2	0.375	3.8449e-18	3.96025e-16	BLCA
NFE2L2	0.318584	1.43326e-15	1.10719e-13	KIRC
NFE2L2	0.318584	1.43326e-15	1.10719e-13	HNSC
NFE2L2	0.306452	2.44413e-15	1.51048e-13	KIRC
NFE2L2	0.306452	2.44413e-15	1.51048e-13	LUSC
NFE2L2	0.355556	4.03606e-11	2.07857e-09	UCEC
NFE2L2	0.355556	4.03606e-11	2.07857e-09	KIRC
NFE2L2	0.276119	1.25454e-10	5.53792e-09	KIRC
NFE2L2	0.276119	1.25454e-10	5.53792e-09	BLCA
NFE2L2	0.308411	1.41163e-09	5.45242e-08	UCEC
NFE2L2	0.308411	1.41163e-09	5.45242e-08	LUSC
NFE2L2	0.295918	1.43533e-08	4.92795e-07	UCEC
NFE2L2	0.295918	1.43533e-08	4.92795e-07	HNSC
PAX5	0.316832	2.49027e-08	7.69492e-07	LUAD
PAX5	0.316832	2.49027e-08	7.69492e-07	BRCA
NFE2L2	0.273504	4.62532e-07	1.2993e-05	UCEC
NFE2L2	0.273504	4.62532e-07	1.2993e-05	BLCA
CTCF	0.0824176	0.000394348	0.0101545	BRCA
CTCF	0.0824176	0.000394348	0.0101545	COADREAD
TP53	0.2	0.000613717	0.0145876	LUAD
TP53	0.2	0.000613717	0.0145876	BRCA
TP53	0.127273	0.0015247	0.0336522	UCEC
TP53	0.127273	0.0015247	0.0336522	BRCA
MYC	0.0606061	0.00169708	0.0349599	BRCA
MYC	0.0606061	0.00169708	0.0349599	OV
TP53	0.171429	0.00198053	0.038249	BRCA
TP53	0.171429	0.00198053	0.038249	BLCA
TP53	0.16	0.00270591	0.0464515	PRAD
TP53	0.175	0.00267119	0.0464515	PRAD
TP53	0.16	0.00270591	0.0464515	GBM
TP53	0.175	0.00267119	0.0464515	LGG
TP53	0.142857	0.00301225	0.0489887	LGG
TP53	0.142857	0.00301225	0.0489887	GBM
CTCF	0.0827338	0.00349688	0.0516424	LUAD
CTCF	0.0827338	0.00349688	0.0516424	COADREAD
TP53	0.173913	0.00350968	0.0516424	LUAD
TP53	0.173913	0.00350968	0.0516424	BLCA
MAX	0.0840336	0.0040638	0.0570779	UCEC
MAX	0.0840336	0.0040638	0.0570779	LUAD
MYC	0.0621118	0.00490667	0.06592	COADREAD
MYC	0.0621118	0.00490667	0.06592	GBM
CTCF	0.0776256	0.00603648	0.0754405	KIRC
CTCF	0.0776256	0.00603648	0.0754405	COADREAD
MYC	0.0519481	0.0061036	0.0754405	UCEC
MYC	0.0519481	0.0061036	0.0754405	BRCA
MYC	0.0503597	0.0066221	0.0757862	UCEC
MYC	0.060241	0.00644288	0.0757862	UCEC
MYC	0.0503597	0.0066221	0.0757862	LUSC
MYC	0.060241	0.00644288	0.0757862	COADREAD
MAX	0.0833333	0.00805443	0.0888864	LGG
MAX	0.0833333	0.00805443	0.0888864	GBM
MYC	0.0526316	0.0114643	0.122154	BRCA
MYC	0.0526316	0.0114643	0.122154	COADREAD
GATA3	0.0588235	0.0143962	0.148281	BRCA
GATA3	0.0588235	0.0143962	0.148281	LUSC
CTCF	0.0466667	0.0149213	0.148731	UCEC
CTCF	0.0466667	0.0149213	0.148731	COADREAD
TP53	0.103448	0.0177076	0.170989	BRCA
TP53	0.103448	0.0177076	0.170989	PAAD
MYC	0.0509554	0.0186185	0.171267	LUAD
MYC	0.0509554	0.0186185	0.171267	GBM
TP53	0.122449	0.0188449	0.171267	BLCA
TP53	0.122449	0.0188449	0.171267	PAAD
ELF1	0.1	0.0250098	0.214667	KIRC
ELF1	0.1	0.0250098	0.214667	HNSC
MYB	0.142857	0.0244484	0.214667	LUAD
MYB	0.142857	0.0244484	0.214667	LUSC
CTCF	0.048	0.0291454	0.236998	HNSC
CTCF	0.048	0.0291454	0.236998	BRCA
ELF1	0.0645161	0.0291413	0.236998	BRCA
ELF1	0.0645161	0.0291413	0.236998	LUSC
CTCF	0.0558659	0.0314537	0.24921	KIRC
CTCF	0.0558659	0.0314537	0.24921	BRCA
TP53	0.142857	0.0378664	0.285383	COADREAD
TP53	0.0853659	0.0369463	0.285383	UCEC
TP53	0.142857	0.0378664	0.285383	GBM
TP53	0.0853659	0.0369463	0.285383	LAML
TP53	0.113208	0.0391177	0.287795	UCEC
