# Supplementary material for: Circuits of cancer drivers revealed by convergent misregulation of transcription factor targets across tumor types
Source: Genome Med. 2016 Jan 20;8:6. doi: 10.1186/s13073-015-0260-1 (PMC4719577; doi:10.1186/s13073-015-0260-1)
Supplement: Additional file 6: Table S8. — Driver circuits involving a TF and a partner driver tested across 15 tumor types. (XLS 49 kb) [file 13073_2015_260_MOESM6_ESM.xls]

## Sheet: Sheet1
Supplementary Table 8: Driver circuits involving a TF and a partner driver tested across 15 tumor types
TF: driver TF name; partner: driver partner name; ptcga_dn: Fisher's pvalue of overlap between targets down-regulated resulting from mutations in TF of partner; ptcga_up: Fisher's pvalue of overlap between targets up-regulated resulting from mutations in TF of partner; qvals_up: corrected p-value for up-regulated targets; qvals_dn: corrected p-value for down-regulated targets; ttype: tumor type a…
TF	partner	ptcga_dn	ptcga_up	ttype	qvals_up	qvals_dn
TP53	ARID1A	1	1	BLCA	1	1
TP53	CDKN2A	0.131194	0.0952381	BLCA	0.295918	0.356683
TP53	ERCC2	0.022921	0.00803213	BLCA	0.0473759	0.0839631
TP53	CDKN1A	1	1	BLCA	1	1
TP53	AHNAK	0.182444	0.0101864	BLCA	0.0571753	0.42327
TP53	NDRG1	9.82085e-05	0.00494756	BRCA	0.0331106	0.000833575
TP53	MAP3K1	1	1	BRCA	1	1
TP53	NCOR1	1	0.00168971	BRCA	0.0136748	1
TP53	DDX5	0.00290325	0.0840246	BRCA	0.27513	0.0153081
TP53	PTEN	0.00199693	0.00057853	BRCA	0.00592142	0.0110306
TP53	CDKN2A	1.885e-08	5.72414e-08	BRCA	1.81091e-06	3.27989e-07
TP53	NUP107	1	0.00168971	BRCA	0.0136748	1
TP53	ATM	0.0908602	0.0428571	BRCA	0.152542	0.267961
TP53	CCNE1	2.99312e-12	1.68106e-12	BRCA	9.75018e-11	1.0416e-10
TP53	ARID1A	0.413021	1	BRCA	1	0.865852
TP53	BRCA2	1.885e-08	1.15611e-07	BRCA	3.35271e-06	3.27989e-07
TP53	SF3B1	1	0.0157109	BRCA	0.0847643	1
TP53	CBFB	0.0908602	0.298814	BRCA	0.717154	0.267961
TP53	CASP8	0.0908602	0.00494756	BRCA	0.0331106	0.267961
TP53	CAD	0.00583275	0.0205298	BRCA	0.0961345	0.0278055
TP53	APC	1	1	COADREAD	1	1
TP53	ATM	1	1	COADREAD	1	1
TP53	ARID1A	1	1	COADREAD	1	1
TP53	CREBBP	1	1	COADREAD	1	1
TP53	DIS3	1	1	COADREAD	1	1
TP53	CHD4	1	1	COADREAD	1	1
TP53	ASPM	1	1	COADREAD	1	1
TP53	EGFR	0.023622	1	COADREAD	1	0.0854197
TP53	PTEN	1	1	COADREAD	1	1
TP53	TP53BP1	1	1	COADREAD	1	1
TP53	CASP8	1	1	COADREAD	1	1
TP53	CTNNB1	1	1	COADREAD	1	1
TP53	CDKN2A	1	1	GBM	1	1
TP53	EGFR	1	1	GBM	1	1
TP53	PTEN	1	0.0217391	GBM	0.0982496	1
TP53	CDK4	0.012683	0.000196016	GBM	0.00227379	0.0513218
TP53	MDM4	1	0.00031736	GBM	0.00356262	1
TP53	MDM2	0.00188549	0.125721	GBM	0.377163	0.0105831
TP53	EGFR	0.00230598	7.64208e-06	HNSC	0.00012664	0.0123459
TP53	CASP8	0.0258437	0.000563246	HNSC	0.00592142	0.0908446
TP53	HRAS	0.0172256	1	HNSC	1	0.0651576
TP53	MDM2	0.0764009	6.63468e-05	HNSC	0.000888026	0.235288
TP53	FUBP1	1	1	LGG	1	1
TP53	CDKN2A	0.144323	0.00233705	LGG	0.0173145	0.369296
TP53	EGFR	0.0523164	0.0171927	LGG	0.0854724	0.167029
TP53	ARID1A	1	0.0105366	LGG	0.0582022	1
TP53	KEAP1	0.258166	0.234898	LUAD	0.571639	0.57224
TP53	CDKN2A	0.00303856	0.0088952	LUAD	0.0515922	0.0157824
TP53	EGFR	1	0.0045355	LUAD	0.0322113	1
TP53	SETD2	0.0704008	1	LUAD	1	0.220716
TP53	STK11	0.258166	1	LUAD	1	0.57224
TP53	NUP107	1	0.0428571	LUAD	0.152542	1
TP53	MDM2	1	0.162357	LUAD	0.413972	1
TP53	ARID1A	0.168516	0.162357	LUAD	0.413972	0.39624
TP53	KEAP1	1	1	LUSC	1	1
TP53	FN1	0.0778947	0.0778947	LUSC	0.260648	0.235716
TP53	PTEN	0.0522807	1	LUSC	1	0.167029
TP53	CCT5	1	1	OV	1	1
TP53	HRAS	1	1	THCA	1	1
TP53	PTEN	1	1	UCEC	1	1
TP53	ARID1A	1	1	UCEC	1	1
TP53	CTNNB1	1.31084e-05	1	UCEC	1	0.000130335
TP53	CHD4	0.00944881	1.76634e-06	UCEC	3.84179e-05	0.0411023
TP53	PPP2R1A	2.55053e-17	1.09582e-08	UCEC	4.23718e-07	1.77517e-15
TP53	ATM	1.12876e-06	1	UCEC	1	1.35451e-05
TP53	CHD3	0.0204079	1	UCEC	1	0.0755527
TP53	PRPF8	0.00056008	1	UCEC	1	0.00407484
TP53	MAP3K1	0.00056008	1	UCEC	1	0.00407484
TP53	CTNND1	0.000551399	0.251967	UCEC	0.608919	0.00407484
TP53	ATR	4.60672e-06	0.0227306	UCEC	0.10013	4.858e-05
TP53	NCOR1	8.30979e-08	0.0227306	UCEC	0.10013	1.22791e-06
TP53	MYH10	0.00944881	1	UCEC	1	0.0411023
TP53	CCNE1	4.3147e-18	2.30108e-14	UCEC	1.60155e-12	4.26598e-16
TP53	ING1	1	1	UCEC	1	1
TP53	TP53BP1	5.85059e-09	1	UCEC	1	1.19765e-07
TP53	FXR1	0.000551399	0.0429573	UCEC	0.152542	0.00407484
TP53	EIF4G1	1.61271e-05	1	UCEC	1	0.000155895
TP53	NDRG1	3.99296e-12	0.0429573	UCEC	0.152542	1.26323e-10
TP53	NUP93	0.166737	1	UCEC	1	0.394724
TP53	CHEK2	4.60672e-06	0.0182683	UCEC	0.0895404	4.858e-05
TP53	MET	0.166737	1	UCEC	1	0.394724
TP53	EGFR	0.00944881	7.18537e-05	UCEC	0.000926115	0.0411023
TP53	TFDP1	0.00944881	0.00802026	UCEC	0.0473759	0.0411023
TP53	FAS	0.166737	0.175555	UCEC	0.433284	0.394724
MYB	CLTC	1	1	BRCA	1	1
MYB	NCOR1	1	1	BRCA	1	1
MYB	FBXW7	1	1	LUSC	1	1
MYB	FBXW7	0.391304	1	UCEC	1	0.830329
MYB	CHD3	0.391304	0.0237154	UCEC	0.103162	0.830329
MYB	NCOR1	0.142292	0.00225861	UCEC	0.0173145	0.368254
MYB	CCND1	0.391304	1	UCEC	1	0.830329
SMAD2	PIK3CA	1	1	COADREAD	1	1
SMAD2	ARID1A	1	1	COADREAD	1	1
SMAD2	ATM	1	1	COADREAD	1	1
SMAD2	CREBBP	1	1	COADREAD	1	1
SMAD2	CHD4	1	1	COADREAD	1	1
SMAD2	ACVR1B	1	1	COADREAD	1	1
SMAD2	BPTF	1	1	COADREAD	1	1
SMAD2	EGFR	1	1	COADREAD	1	1
SMAD2	CTNNB1	1	1	COADREAD	1	1
YBX1	PIK3CA	1	1.58332e-06	OV	3.67331e-05	1
YBX1	CHD4	0.040378	0.00233845	OV	0.0173145	0.135111
YBX1	EIF4A2	0.728347	0.152753	OV	0.396701	1
YBX1	CCT5	0.000130545	0.00183298	OV	0.0144972	0.00108166
RUNX1	MAP3K1	1	1	BRCA	1	1
RUNX1	BPTF	1	1	BRCA	1	1
RUNX1	NCOR1	1	1	BRCA	1	1
RUNX1	ATM	1	1	BRCA	1	1
RUNX1	CBFB	1	1	BRCA	1	1
RUNX1	CAD	1	1	BRCA	1	1
RUNX1	ATM	1	1	COADREAD	1	1
RUNX1	CREBBP	1	1	COADREAD	1	1
RUNX1	CHD4	1	1	COADREAD	1	1
RUNX1	BPTF	1	1	COADREAD	1	1
RUNX1	BRWD1	1	1	COADREAD	1	1
RUNX1	NOTCH1	1	1	HNSC	1	1
RUNX1	KALRN	1	1	HNSC	1	1
RUNX1	CHD4	1	1	UCEC	1	1
RUNX1	ARID5B	1	1	UCEC	1	1
RUNX1	DICER1	0.1	0.15	UCEC	0.395455	0.280645
RUNX1	ATM	1	1	UCEC	1	1
RUNX1	CHD3	1	0.15	UCEC	0.395455	1
RUNX1	MAP3K1	0.1	1	UCEC	1	0.280645
RUNX1	CTNND1	1	0.15	UCEC	0.395455	1
RUNX1	ZMYM2	1	0.15	UCEC	0.395455	1
RUNX1	NCOR1	0.1	0.15	UCEC	0.395455	0.280645
RUNX1	ACACA	0.1	0.15	UCEC	0.395455	0.280645
RUNX1	SMC1A	0.1	1	UCEC	1	0.280645
RUNX1	CCND1	1	1	UCEC	1	1
RUNX1	NUP93	0.1	1	UCEC	1	0.280645
MYC	ERBB2	7.26452e-16	0.000171898	BRCA	0.00213645	3.16006e-14
MYC	MAP3K1	0.408197	0.137351	BRCA	0.395455	0.860924
MYC	NCOR1	3.30591e-10	1	BRCA	1	8.84968e-09
MYC	CDKN2A	4.90343e-18	8.59501e-09	BRCA	3.73883e-07	4.26598e-16
MYC	BPTF	9.44863e-07	0.080729	BRCA	0.267559	1.17433e-05
MYC	CDKN2B	4.90343e-18	8.59501e-09	BRCA	3.73883e-07	4.26598e-16
MYC	ATM	2.93222e-07	1	BRCA	1	3.77931e-06
MYC	BRCA2	2.33624e-16	1.86507e-08	BRCA	6.49043e-07	1.16145e-14
MYC	DDX5	5.61281e-17	0.0869664	BRCA	0.27513	3.25543e-15
MYC	AKT1	1	1	BRCA	1	1
MYC	SF3B1	1	1	BRCA	1	1
MYC	KRAS	4.64214e-08	1.38872e-06	BRCA	3.45197e-05	7.69269e-07
MYC	ZFP36L1	4.54279e-13	0.00155472	BRCA	0.0131961	1.75655e-11
MYC	DHX15	1.75808e-09	1.84354e-05	BRCA	0.000267313	3.82383e-08
MYC	CBFB	1	1	BRCA	1	1
MYC	CDKN1B	1	1	BRCA	1	1
MYC	CAD	1	2.46704e-05	BRCA	0.000343412	1
MYC	KRAS	1	0.0398626	OV	0.147577	1
MYC	CHD4	1	1	OV	1	1
MYC	CCT5	0.252655	1	OV	1	0.567252
MYC	CTNNB1	0.783097	0.343381	UCEC	0.801991	1
MYC	KRAS	0.0471388	0.0863309	UCEC	0.27513	0.154758
MYC	FBXW7	1.26566e-09	7.51437e-06	UCEC	0.00012664	2.93633e-08
MYC	CHD4	0.00167281	0.00535309	UCEC	0.0338705	0.00970232
MYC	ARID5B	0.033056	0.165351	UCEC	0.413972	0.115035
MYC	ATM	8.82123e-08	0.165351	UCEC	0.413972	1.22791e-06
MYC	PRPF8	0.651446	0.165351	UCEC	0.413972	1
MYC	ERBB2	8.82123e-08	3.91328e-21	UCEC	6.80911e-19	1.22791e-06
MYC	MAP3K1	7.02104e-05	0.0863309	UCEC	0.27513	0.000642979
MYC	CTNND1	0.00121062	0.00535309	UCEC	0.0338705	0.00810185
MYC	MLH3	0.0031117	0.0207186	UCEC	0.0961345	0.0159246
MYC	NCOR1	1.12751e-08	0.000649538	UCEC	0.00627887	2.17986e-07
MYC	ROBO2	0.000607691	0.0207186	UCEC	0.0961345	0.00422953
MYC	ACACA	0.00358229	0.0391573	UCEC	0.146743	0.0180672
MYC	SMC1A	1.27364e-05	0.0863309	UCEC	0.27513	0.000130335
MYC	ING1	0.109403	0.0391573	UCEC	0.146743	0.302162
MYC	IREB2	1.79267e-07	0.00699618	UCEC	0.0427136	2.39943e-06
MYC	EIF4G1	0.000750874	3.9375e-06	UCEC	7.21184e-05	0.00512361
MYC	NDRG1	5.29467e-29	0.000189136	UCEC	0.00226964	1.84254e-26
MYC	TP53BP1	0.00204121	0.000607043	UCEC	0.00603574	0.0110991
MYC	NUP93	0.00657693	1	UCEC	1	0.0301154
MYC	CARM1	4.58582e-10	4.08563e-19	UCEC	4.73933e-17	1.1399e-08
MYC	TFDP1	0.00657693	0.00535309	UCEC	0.0338705	0.0301154
MYC	CDKN2A	1	1	HNSC	1	1
MYC	NOTCH1	1	1	HNSC	1	1
MYC	KALRN	1	1	HNSC	1	1
MYC	FBXW7	1	0.0632184	HNSC	0.217822	1
MYC	HRAS	1	1	HNSC	1	1
MYC	CDKN2A	1	1	LUSC	1	1
MYC	KEAP1	1	1	LUSC	1	1
MYC	FN1	1	1	LUSC	1	1
MYC	FBXW7	1	1	LUSC	1	1
MYC	KRAS	1	1	LUAD	1	1
MYC	KEAP1	0.0018225	0.00149015	LUAD	0.0131961	0.0103972
MYC	CDKN2A	0.170616	1	LUAD	1	0.398486
MYC	STK11	2.08437e-06	1.59897e-05	LUAD	0.000241931	2.33988e-05
MYC	RBM10	0.0760561	0.118483	LUAD	0.358541	0.235288
MYC	CCT5	1	1	LUAD	1	1
NFE2L2	CDKN1A	0.266234	1	BLCA	1	0.5827
NFE2L2	CUL3	0.00482749	6.54011e-18	HNSC	5.6899e-16	0.0233329
NFE2L2	KEAP1	0.146769	4.09465e-29	LUSC	1.42494e-26	0.372814
NFE2L2	NCOR1	1	0.471264	UCEC	1	1
NFE2L2	EIF2AK3	0.133921	0.100571	UCEC	0.309722	0.361276
WT1	CREBBP	1	1	COADREAD	1	1
ELF1	ARID1A	1	1	BLCA	1	1
ELF1	ARID1A	0.00158646	1	BRCA	1	0.00935744
ELF1	MED23	1	1	BRCA	1	1
ELF1	ARHGAP35	0.107306	1	HNSC	1	0.29874
ELF1	ARID1A	1	1	KIRC	1	1
ELF1	ARID1A	0.264151	1	LUSC	1	0.581801
CTCF	ARID1A	0.25	1	BLCA	1	0.564935
CTCF	DDX5	0.226987	0.0352919	BRCA	0.141168	0.51968
CTCF	ARID1A	0.0037267	0.113689	BRCA	0.347051	0.018527
CTCF	SF3B1	0.0101294	1.50433e-05	BRCA	0.000237957	0.0435187
CTCF	ARID1A	6.15259e-11	0.0213247	COADREAD	0.0976445	1.78425e-09
CTCF	MACF1	1	1	HNSC	1	1
CTCF	MDM2	0.22335	1	HNSC	1	0.514741
CTCF	ARID2	0.125893	0.00990525	HNSC	0.0565086	0.344967
CTCF	ARID1A	0.0371204	1	KIRC	1	0.1279
CTCF	MDM2	1	0.00482528	LUAD	0.0331106	1
CTCF	ARID1A	6.49309e-05	0.0191338	LUAD	0.0924802	0.000610702
CTCF	ARID1A	8.56623e-08	8.42746e-07	UCEC	2.25597e-05	1.22791e-06
CTCF	ZMYM2	7.42849e-05	0.0888584	UCEC	0.278583	0.00066285
CTCF	SMC1A	0.000573757	0.00626379	UCEC	0.038925	0.00407484
CTCF	FXR1	0.000573757	0.00268946	UCEC	0.0194986	0.00407484
NR2F2	ARID1A	1	1	UCEC	1	1
NR2F2	CHD4	1	1	UCEC	1	1
NR2F2	PPP2R1A	1	1	UCEC	1	1
NR2F2	ATM	1	1	UCEC	1	1
NR2F2	CHD3	1	1	UCEC	1	1
NR2F2	PRPF8	1	1	UCEC	1	1
NR2F2	ATR	1	1	UCEC	1	1
NR2F2	NCOR1	1	1	UCEC	1	1
NR2F2	SMC1A	1	1	UCEC	1	1
NR2F2	TBL1XR1	1	1	UCEC	1	1
PGR	ARID1A	1	1	UCEC	1	1
PGR	FGFR2	1	1	UCEC	1	1
PGR	NCOR1	1	1	UCEC	1	1
KLF4	CTNNB1	1	1	UCEC	1	1
KLF4	KDM6A	1	1	UCEC	1	1
AHR	CTNNB1	1	1	UCEC	1	1
BCL11A	ARHGAP35	0.15	0.4	HNSC	0.903896	0.378261
TCF7L2	APC	1	1	COADREAD	1	1
TCF7L2	ARID1A	1	1	COADREAD	1	1
TCF7L2	CREBBP	1	1	COADREAD	1	1
TCF7L2	AXIN2	1	1	COADREAD	1	1
TCF7L2	CTNNB1	1	1	COADREAD	1	1
TCF7L2	ARID1A	1	1	LUAD	1	1
SMAD4	ARID1A	1	1	BLCA	1	1
SMAD4	CDKN2B	1	1	BLCA	1	1
SMAD4	CDKN1A	1	1	BLCA	1	1
SMAD4	AHNAK	1	1	BLCA	1	1
SMAD4	ERBB3	1	1	BLCA	1	1
SMAD4	CLTC	0.166667	1	BRCA	1	0.394724
SMAD4	MAP2K4	1	1	BRCA	1	1
SMAD4	NCOR1	0.166667	1	BRCA	1	0.394724
SMAD4	CDKN2B	1	1	BRCA	1	1
SMAD4	ATM	0.166667	1	BRCA	1	0.394724
SMAD4	AKT1	0.166667	1	BRCA	1	0.394724
SMAD4	ARFGEF2	1	1	BRCA	1	1
SMAD4	ARID1A	0.166667	1	BRCA	1	0.394724
SMAD4	HCFC1	1	1	BRCA	1	1
SMAD4	CBFB	1	1	BRCA	1	1
SMAD4	CAD	1	1	BRCA	1	1
SMAD4	ATM	1	1	COADREAD	1	1
SMAD4	ARID1A	1	1	COADREAD	1	1
SMAD4	CREBBP	0.0392157	0.0392157	COADREAD	0.146743	0.132496
SMAD4	NRAS	1	1	COADREAD	1	1
SMAD4	CHD4	1	0.0392157	COADREAD	0.146743	1
SMAD4	ACVR1B	0.0776471	0.0392157	COADREAD	0.146743	0.235716
SMAD4	EGFR	0.0392157	1	COADREAD	1	0.132496
SMAD4	CTNNB1	1	0.0392157	COADREAD	0.146743	1
SMAD4	FN1	1	0.181818	LUSC	0.445583	1
SMAD4	EGFR	1	1	LUSC	1	1
SMAD4	ARID1A	1	1	LUSC	1	1
MAX	ERBB2	0.565141	1	BRCA	1	1
MAX	NDRG1	0.0457529	0.0289855	BRCA	0.120083	0.151638
MAX	MAP3K1	0.565141	0.0647614	BRCA	0.220951	1
MAX	BPTF	0.0039819	0.0289855	BRCA	0.120083	0.0195169
MAX	NCOR1	0.339506	1	BRCA	1	0.738426
MAX	DDX5	0.0175508	0.0775362	BRCA	0.260648	0.065674
MAX	CDKN2B	0.00648693	0.17284	BRCA	0.42963	0.0301154
MAX	CDKN2A	0.000274595	0.0289855	BRCA	0.120083	0.0022223
MAX	ATM	1	1	BRCA	1	1
MAX	CBFB	1	1	BRCA	1	1
MAX	CAD	1	0.138454	BRCA	0.395455	1
MAX	CDKN2A	1	1	GBM	1	1
MAX	CDKN2B	1	1	GBM	1	1
MAX	CDK4	1	1	GBM	1	1
MAX	KDM5C	1	1	KIRC	1	1
MAX	MTOR	1	0.95	KIRC	1	1
MAX	ATM	1	0.95	KIRC	1	1
MAX	CDKN2A	0.357275	1	LGG	1	0.772247
MAX	KEAP1	0.161314	1	LUAD	1	0.394724
MAX	CDKN2A	0.0241644	1	LUAD	1	0.0858084
MAX	MGA	0.481481	1	LUAD	1	1
MAX	RBM10	0.661385	1	LUAD	1	1
MAX	CCT5	0.230274	1	LUAD	1	0.52376
MAX	FBXW7	1	1	UCEC	1	1
MAX	CHD4	1	1	UCEC	1	1
MAX	ARID5B	0.0119048	0.0520549	UCEC	0.181151	0.0487395
MAX	MGA	1	0.32274	UCEC	0.758876	1
MAX	PPP2R1A	1	1	UCEC	1	1
MAX	ATM	1	0.380952	UCEC	0.86648	1
MAX	ERBB2	1	1	UCEC	1	1
MAX	MAP3K1	0.0119048	0.32274	UCEC	0.758876	0.0487395
MAX	CTNND1	1	0.142283	UCEC	0.395455	1
MAX	MLH3	1	0.145297	UCEC	0.395455	1
MAX	NCOR1	1	0.0325443	UCEC	0.131691	1
MAX	ROBO2	1	0.031819	UCEC	0.130271	1
MAX	SEC31A	1	0.380952	UCEC	0.86648	1
MAX	ACACA	1	0.152309	UCEC	0.396701	1
MAX	SMC1A	0.0119048	0.142283	UCEC	0.395455	0.0487395
MAX	IREB2	1	0.32274	UCEC	0.758876	1
MAX	ING1	1	0.142283	UCEC	0.395455	1
MAX	FXR1	1	0.0279908	UCEC	0.120083	1
MAX	NDRG1	0.047619	1	UCEC	1	0.154873
MAX	EIF4G1	0.0238095	0.0520549	UCEC	0.181151	0.0854197
MAX	NUP93	0.0119048	0.380952	UCEC	0.86648	0.0487395
MAX	TFDP1	1	0.380952	UCEC	0.86648	1
TCF12	NCOR1	1	1	BRCA	1	1
TCF12	CBFB	1	1	BRCA	1	1
TCF12	CREBBP	1.63223e-06	3.76794e-06	COADREAD	7.21184e-05	1.89338e-05
TCF12	CHD4	0.0556615	3.76794e-06	COADREAD	7.21184e-05	0.176093
TCF12	NOTCH1	1	1	HNSC	1	1
TCF12	PBRM1	1	1	KIRC	1	1
BCLAF1	ARID1A	1	1	BLCA	1	1
BCLAF1	AHNAK	1	1	BLCA	1	1
BCLAF1	PBRM1	1	1	KIRC	1	1
BCLAF1	SETD2	1	1	KIRC	1	1
BCLAF1	ATM	1	1	KIRC	1	1
BCLAF1	ARID1A	1	1	KIRC	1	1
BCLAF1	ARID1A	1	1	UCEC	1	1
BCLAF1	CTNNB1	1	1	UCEC	1	1
BCLAF1	CHD4	0.142857	1	UCEC	1	0.368254
BCLAF1	PPP2R1A	0.0168067	1	UCEC	1	0.0642719
BCLAF1	ATM	9.54927e-05	0.00152788	UCEC	0.0131961	0.000830787
BCLAF1	DICER1	0.142857	1	UCEC	1	0.368254
BCLAF1	CHD3	0.00152788	0.0168067	UCEC	0.0847643	0.0091673
BCLAF1	PRPF8	0.142857	1	UCEC	1	0.368254
BCLAF1	MAP3K1	0.0168067	1	UCEC	1	0.0642719
BCLAF1	CTNND1	0.142857	1	UCEC	1	0.368254
BCLAF1	ATR	0.142857	0.0168067	UCEC	0.0847643	0.368254
BCLAF1	ZMYM2	0.0168067	0.00152788	UCEC	0.0131961	0.0642719
BCLAF1	MYH10	0.00152788	0.142857	UCEC	0.395455	0.0091673
BCLAF1	NCOR1	0.00152788	0.142857	UCEC	0.395455	0.0091673
BCLAF1	SMC1A	0.0168067	0.142857	UCEC	0.395455	0.0642719
BCLAF1	ARHGEF6	0.00152788	0.0168067	UCEC	0.0847643	0.0091673
BCLAF1	EIF4G1	0.00152788	0.0168067	UCEC	0.0847643	0.0091673
BCLAF1	FXR1	1	0.0168067	UCEC	0.0847643	1
BCLAF1	NUP93	1	0.142857	UCEC	0.395455	1
BCLAF1	TBL1XR1	0.0168067	0.000465142	UCEC	0.00505842	0.0642719
BCLAF1	EGFR	0.00152788	0.00152788	UCEC	0.0131961	0.0091673
MEF2C	NOTCH1	1	1	HNSC	1	1
HLF	SETD2	1	1	KIRC	1	1
SOX9	CREBBP	1	1	COADREAD	1	1
SOX9	MED12	1	1	COADREAD	1	1
SOX9	MACF1	1	1	HNSC	1	1
