# Supplementary material for: Circuits of cancer drivers revealed by convergent misregulation of transcription factor targets across tumor types
Source: Genome Med. 2016 Jan 20;8:6. doi: 10.1186/s13073-015-0260-1 (PMC4719577; doi:10.1186/s13073-015-0260-1)
Supplement: Additional file 7: Table S11. — Mutual exclusivity of alterations of driver TF circuits. (XLS 24 kb) [file 13073_2015_260_MOESM7_ESM.xls]

## Sheet: comparison_circs_mutex
Table S11. Mutual exclusivity of alterations of driver TF circuits
ttype	TF	partner	circ	mutex
BLCA	TP53	CDKN2A		signif_mutex
BLCA	TP53	ERCC2	signif_circ
BLCA	TP53	AHNAK	signif_circ	signif_mutex
BRCA	TP53	NDRG1	signif_circ	signif_mutex
BRCA	TP53	NCOR1	signif_circ
BRCA	TP53	DDX5	signif_circ
BRCA	TP53	PTEN	signif_circ
BRCA	TP53	CDKN2A	signif_circ
BRCA	TP53	NUP107	signif_circ	signif_mutex
BRCA	TP53	ATM		signif_mutex
BRCA	TP53	CCNE1	signif_circ
BRCA	TP53	ARID1A		signif_mutex
BRCA	TP53	BRCA2	signif_circ
BRCA	TP53	SF3B1	signif_circ
BRCA	TP53	CBFB		signif_mutex
BRCA	TP53	CASP8	signif_circ
BRCA	TP53	CAD	signif_circ
GBM	TP53	PTEN	signif_circ
GBM	TP53	CDK4	signif_circ
GBM	TP53	MDM4	signif_circ
GBM	TP53	MDM2	signif_circ
HNSC	TP53	EGFR	signif_circ
HNSC	TP53	CASP8	signif_circ	signif_mutex
HNSC	TP53	HRAS	signif_circ	signif_mutex
HNSC	TP53	HRAS	signif_circ	signif_mutex
HNSC	TP53	MDM2	signif_circ
LGG	TP53	CDKN2A	signif_circ
LGG	TP53	EGFR	signif_circ
LGG	TP53	ARID1A	signif_circ
LUAD	TP53	KEAP1
LUAD	TP53	CDKN2A	signif_circ
LUAD	TP53	EGFR	signif_circ
LUAD	TP53	SETD2
LUAD	TP53	STK11
LUAD	TP53	NUP107
LUAD	TP53	MDM2		signif_mutex
LUAD	TP53	ARID1A
LUSC	TP53	FN1
LUSC	TP53	PTEN
UCEC	TP53	CTNNB1	signif_circ	signif_mutex
UCEC	TP53	CHD4	signif_circ
UCEC	TP53	PPP2R1A	signif_circ
UCEC	TP53	ATM	signif_circ
UCEC	TP53	CHD3	signif_circ
UCEC	TP53	PRPF8	signif_circ
UCEC	TP53	MAP3K1	signif_circ	signif_mutex
UCEC	TP53	CTNND1	signif_circ
UCEC	TP53	ATR	signif_circ
UCEC	TP53	NCOR1	signif_circ
UCEC	TP53	MYH10	signif_circ
UCEC	TP53	CCNE1	signif_circ
UCEC	TP53	TP53BP1	signif_circ
UCEC	TP53	FXR1	signif_circ
UCEC	TP53	EIF4G1	signif_circ
UCEC	TP53	NDRG1	signif_circ
UCEC	TP53	NUP93
UCEC	TP53	CHEK2	signif_circ
UCEC	TP53	MET
UCEC	TP53	EGFR	signif_circ
UCEC	TP53	TFDP1	signif_circ
UCEC	TP53	FAS
UCEC	MYB	FBXW7
UCEC	MYB	CHD3
UCEC	MYB	NCOR1	signif_circ
UCEC	MYB	CCND1
OV	YBX1	PIK3CA	signif_circ
OV	YBX1	CHD4	signif_circ
OV	YBX1	EIF4A2
OV	YBX1	CCT5	signif_circ
UCEC	RUNX1	DICER1
UCEC	RUNX1	CHD3
UCEC	RUNX1	MAP3K1
UCEC	RUNX1	CTNND1
UCEC	RUNX1	ZMYM2
UCEC	RUNX1	NCOR1
UCEC	RUNX1	ACACA
UCEC	RUNX1	SMC1A
UCEC	RUNX1	NUP93
BRCA	MYC	ERBB2	signif_circ
BRCA	MYC	MAP3K1
BRCA	MYC	NCOR1	signif_circ	signif_mutex
BRCA	MYC	CDKN2A	signif_circ
BRCA	MYC	BPTF	signif_circ
BRCA	MYC	CDKN2B	signif_circ
BRCA	MYC	ATM	signif_circ
BRCA	MYC	BRCA2	signif_circ	signif_mutex
BRCA	MYC	DDX5	signif_circ
BRCA	MYC	KRAS	signif_circ
BRCA	MYC	ZFP36L1	signif_circ
BRCA	MYC	DHX15	signif_circ
BRCA	MYC	CAD	signif_circ	signif_mutex
OV	MYC	KRAS
OV	MYC	CCT5		signif_mutex
UCEC	MYC	CTNNB1
UCEC	MYC	KRAS		signif_mutex
UCEC	MYC	FBXW7	signif_circ
UCEC	MYC	CHD4	signif_circ
UCEC	MYC	ARID5B
UCEC	MYC	ATM	signif_circ
UCEC	MYC	PRPF8
UCEC	MYC	ERBB2	signif_circ
UCEC	MYC	MAP3K1	signif_circ
UCEC	MYC	CTNND1	signif_circ
UCEC	MYC	MLH3	signif_circ
UCEC	MYC	NCOR1	signif_circ
UCEC	MYC	ROBO2	signif_circ
UCEC	MYC	ACACA	signif_circ	signif_mutex
UCEC	MYC	SMC1A	signif_circ
UCEC	MYC	ING1
UCEC	MYC	IREB2	signif_circ	signif_mutex
UCEC	MYC	EIF4G1	signif_circ
UCEC	MYC	NDRG1	signif_circ
UCEC	MYC	TP53BP1	signif_circ
UCEC	MYC	NUP93	signif_circ
UCEC	MYC	CARM1	signif_circ
UCEC	MYC	TFDP1	signif_circ
HNSC	MYC	FBXW7
LUAD	MYC	KEAP1	signif_circ
LUAD	MYC	CDKN2A
LUAD	MYC	STK11	signif_circ
LUAD	MYC	RBM10
BLCA	NFE2L2	CDKN1A
HNSC	NFE2L2	CUL3	signif_circ
LUSC	NFE2L2	KEAP1	signif_circ	signif_mutex
UCEC	NFE2L2	NCOR1
UCEC	NFE2L2	EIF2AK3
BRCA	ELF1	ARID1A	signif_circ
HNSC	ELF1	ARHGAP35
LUSC	ELF1	ARID1A
BLCA	CTCF	ARID1A
BRCA	CTCF	DDX5
BRCA	CTCF	ARID1A	signif_circ
BRCA	CTCF	SF3B1	signif_circ
COADREAD	CTCF	ARID1A	signif_circ
HNSC	CTCF	MDM2
HNSC	CTCF	ARID2	signif_circ
KIRC	CTCF	ARID1A
LUAD	CTCF	MDM2	signif_circ
LUAD	CTCF	ARID1A	signif_circ
UCEC	CTCF	ARID1A	signif_circ
UCEC	CTCF	ZMYM2	signif_circ
UCEC	CTCF	SMC1A	signif_circ
UCEC	CTCF	FXR1	signif_circ
HNSC	BCL11A	ARHGAP35
BRCA	SMAD4	CLTC
BRCA	SMAD4	NCOR1
BRCA	SMAD4	ATM
BRCA	SMAD4	AKT1
BRCA	SMAD4	ARID1A
COADREAD	SMAD4	CREBBP		signif_mutex
COADREAD	SMAD4	CHD4
COADREAD	SMAD4	ACVR1B
COADREAD	SMAD4	EGFR		signif_mutex
COADREAD	SMAD4	EGFR		signif_mutex
COADREAD	SMAD4	CTNNB1
LUSC	SMAD4	FN1
BRCA	MAX	ERBB2
BRCA	MAX	NDRG1
BRCA	MAX	MAP3K1
BRCA	MAX	BPTF	signif_circ
BRCA	MAX	NCOR1
BRCA	MAX	DDX5	signif_circ
BRCA	MAX	CDKN2B	signif_circ
BRCA	MAX	CDKN2A	signif_circ
BRCA	MAX	CAD
KIRC	MAX	MTOR
KIRC	MAX	ATM
LGG	MAX	CDKN2A
LUAD	MAX	KEAP1
LUAD	MAX	CDKN2A	signif_circ
LUAD	MAX	MGA
LUAD	MAX	RBM10
LUAD	MAX	CCT5
UCEC	MAX	ARID5B	signif_circ
UCEC	MAX	MGA
UCEC	MAX	ATM
UCEC	MAX	MAP3K1	signif_circ
UCEC	MAX	CTNND1
UCEC	MAX	MLH3
UCEC	MAX	NCOR1
UCEC	MAX	ROBO2
UCEC	MAX	SEC31A
UCEC	MAX	ACACA
UCEC	MAX	SMC1A	signif_circ
UCEC	MAX	IREB2
UCEC	MAX	ING1
UCEC	MAX	FXR1
UCEC	MAX	NDRG1		signif_mutex
UCEC	MAX	EIF4G1	signif_circ
UCEC	MAX	NUP93	signif_circ
UCEC	MAX	TFDP1
COADREAD	TCF12	CREBBP	signif_circ
COADREAD	TCF12	CHD4	signif_circ
UCEC	BCLAF1	CHD4
UCEC	BCLAF1	PPP2R1A	signif_circ
UCEC	BCLAF1	ATM	signif_circ
UCEC	BCLAF1	DICER1
UCEC	BCLAF1	CHD3	signif_circ
UCEC	BCLAF1	PRPF8
UCEC	BCLAF1	MAP3K1	signif_circ
UCEC	BCLAF1	CTNND1
UCEC	BCLAF1	ATR	signif_circ
UCEC	BCLAF1	ZMYM2	signif_circ
UCEC	BCLAF1	MYH10	signif_circ
UCEC	BCLAF1	NCOR1	signif_circ
UCEC	BCLAF1	SMC1A	signif_circ
UCEC	BCLAF1	ARHGEF6	signif_circ
UCEC	BCLAF1	EIF4G1	signif_circ
UCEC	BCLAF1	FXR1	signif_circ
UCEC	BCLAF1	NUP93
UCEC	BCLAF1	TBL1XR1	signif_circ
UCEC	BCLAF1	EGFR	signif_circ
